# Supplementary material for: The E3 ubiquitin ligase STUB1 inhibits Senecavirus A replication by mediating VP1 ubiquitination and proteasomal degradation
Source: J Virol. 2025 Oct 1;99(10):e01152-25. doi: 10.1128/jvi.01152-25 (PMC12548440; doi:10.1128/jvi.01152-25)
Supplement: Table S1 — Proteins found to bind to SVA VP1 using liquid chromatography-tandem mass spectrometry. [file jvi.01152-25-s0001.xlsx]

## Sheet: Proteins
Table S1: The proteins were found to bind to SVA VP1 using liquid chromatography-tandem mass spectrometry
Accession	Description	Coverage [%]	# Peptides	# PSMs	# Unique Peptides	# AAs	MW [kDa]	calc. pI	Abundances (Grouped): sv-VP1	Abundances (Grouped): sv-VP1-con
P35579	Myosin-9 OS=Homo sapiens OX=9606 GN=MYH9 PE=1 SV=4	27	55	95	44	1960	226.4	5.6	5.50168e+08	4.02433e+08
H6VRF8	Cytokeratin-1 OS=Homo sapiens OX=9606 GN=KRT1 PE=3 SV=1	55	35	105	30	644	66	8.12	1.43172e+09	1.10109e+10
P35580	Myosin-10 OS=Homo sapiens OX=9606 GN=MYH10 PE=1 SV=3	19	38	56	30	1976	228.9	5.54	1.54615e+08	8.3985e+07
P11142	Heat shock cognate 71 kDa protein OS=Homo sapiens OX=9606 GN=HSPA8 PE=1 SV=1	52	32	72	4	646	70.9	5.52	7.31981e+09	1.50506e+08
P35908	Keratin, type II cytoskeletal 2 epidermal OS=Homo sapiens OX=9606 GN=KRT2 PE=1 SV=2	43	29	51	23	639	65.4	8	1.81447e+08	2.07082e+09
P35527	Keratin, type I cytoskeletal 9 OS=Homo sapiens OX=9606 GN=KRT9 PE=1 SV=3	52	24	81	24	623	62	5.24	3.28271e+08	1.95474e+09
P08670	Vimentin OS=Homo sapiens OX=9606 GN=VIM PE=1 SV=4	59	30	63	29	466	53.6	5.12	9.26077e+08	2.10143e+08
A0A0G2JIW1	Heat shock 70 kDa protein 1B OS=Homo sapiens OX=9606 GN=HSPA1B PE=1 SV=1	40	23	66	15	642	70.1	5.66	3.07127e+09	1.0801e+08
B3KTV0	cDNA FLJ38781 fis, clone LIVER2000216, highly similar to HEAT SHOCK COGNATE 71 kDa PROTEIN OS=Homo sapiens OX=9606 PE=2 SV=1	53	29	60	1	621	67.9	5.45	6186358
Q53G99	Beta actin variant (Fragment) OS=Homo sapiens OX=9606 PE=2 SV=1	51	14	35	4	375	41.7	5.59	2003088794	1.70351e+09
P50990	T-complex protein 1 subunit theta OS=Homo sapiens OX=9606 GN=CCT8 PE=1 SV=4	39	21	27	21	548	59.6	5.6	3.14558e+08	1.11516e+06
A0A1B0GVI3	Keratin, type I cytoskeletal 10 OS=Homo sapiens OX=9606 GN=KRT10 PE=1 SV=2	35	22	45	18	624	63.3	5.26	754409541	4.40401e+09
P78371	T-complex protein 1 subunit beta OS=Homo sapiens OX=9606 GN=CCT2 PE=1 SV=4	37	18	27	18	535	57.5	6.46	2.86524e+08	3.06178e+06
P02538	Keratin, type II cytoskeletal 6A OS=Homo sapiens OX=9606 GN=KRT6A PE=1 SV=3	36	23	41	2	564	60	8	8.84802e+07	3.05553e+08
D9YZV5	Tropomyosin 1 (Alpha) isoform 4 OS=Homo sapiens OX=9606 GN=TPM1 PE=3 SV=1	54	21	51	3	284	32.9	4.78	1.44365e+09	9.03949e+08
P04259	Keratin, type II cytoskeletal 6B OS=Homo sapiens OX=9606 GN=KRT6B PE=1 SV=5	34	21	38	2	564	60	8
P02533	Keratin, type I cytoskeletal 14 OS=Homo sapiens OX=9606 GN=KRT14 PE=1 SV=4	42	17	26	5	472	51.5	5.16	5.85769e+06	1.25639e+08
A0A0S2Z4G4	Tropomyosin 3 isoform 1 (Fragment) OS=Homo sapiens OX=9606 GN=TPM3 PE=2 SV=1	53	20	47	10	248	29	4.78	9.05822e+08	1.28323e+08
B2R853	cDNA, FLJ93744, highly similar to Homo sapiens keratin 6E (KRT6E), mRNA OS=Homo sapiens OX=9606 PE=2 SV=1	34	21	37	1	564	60	7.72		9.65558e+06
P13647	Keratin, type II cytoskeletal 5 OS=Homo sapiens OX=9606 GN=KRT5 PE=1 SV=3	34	22	42	16	590	62.3	7.74	4.9743e+07	3.31064e+08
B7Z4V2	75 kDa glucose-regulated protein OS=Homo sapiens OX=9606 PE=2 SV=1	31	18	26	18	665	72.4	5.94	1.16378e+08	4.11617e+07
P08779	Keratin, type I cytoskeletal 16 OS=Homo sapiens OX=9606 GN=KRT16 PE=1 SV=4	39	17	26	3	473	51.2	5.05	3.4236e+07	2.99068e+08
B4E1Q1	cDNA FLJ55485, highly similar to Heat shock cognate 71 kDa protein OS=Homo sapiens OX=9606 PE=2 SV=1	38	20	33	1	501	55	5.33
P50991	T-complex protein 1 subunit delta OS=Homo sapiens OX=9606 GN=CCT4 PE=1 SV=4	35	19	27	18	539	57.9	7.83	557251650	4.20311e+07
P17987	T-complex protein 1 subunit alpha OS=Homo sapiens OX=9606 GN=TCP1 PE=1 SV=1	34	18	25	14	556	60.3	6.11	520804610	1.17773e+07
Q8N6N5	Tubulin beta chain OS=Homo sapiens OX=9606 GN=TUBB2C PE=2 SV=1	28	12	30	1	445	49.8	4.86	440135392	4.93535e+07
Q99832	T-complex protein 1 subunit eta OS=Homo sapiens OX=9606 GN=CCT7 PE=1 SV=2	34	17	20	17	543	59.3	7.65	3.51119e+08	506654
P15924	Desmoplakin OS=Homo sapiens OX=9606 GN=DSP PE=1 SV=3	8	26	29	26	2871	331.6	6.81	9.88479e+06	8.03587e+07
A0A7I2V599	60 kDa chaperonin OS=Homo sapiens OX=9606 GN=HSPD1 PE=1 SV=1	32	18	26	18	537	57.8	7.77	7.51005e+08	5.14913e+07
H7BYY1	Tropomyosin 1 (Alpha), isoform CRA_m OS=Homo sapiens OX=9606 GN=TPM1 PE=1 SV=1	52	17	42	2	248	28.7	4.82
A0A1W2PNV4	Uncharacterized protein OS=Homo sapiens OX=9606 PE=3 SV=1	23	11	19	5	684	75.8	8.59	30023598	2.67375e+07
A0A384ME17	Elongation factor Tu OS=Homo sapiens OX=9606 GN=TUFM PE=1 SV=1	33	15	25	15	455	49.8	7.61	1.37077e+08	5.25854e+07
A0A384NYT8	Tubulin beta chain (Fragment) OS=Homo sapiens OX=9606 PE=2 SV=1	25	11	31	1	442	49.4	4.89	67371928	1.1326e+07
P67936	Tropomyosin alpha-4 chain OS=Homo sapiens OX=9606 GN=TPM4 PE=1 SV=3	44	16	29	6	248	28.5	4.69	1.58075e+08	2.57294e+07
P61158	Actin-related protein 3 OS=Homo sapiens OX=9606 GN=ACTR3 PE=1 SV=3	32	14	24	12	418	47.3	5.88	1.34096e+08	9.88566e+07
B2RBS8	cDNA, FLJ95666, highly similar to Homo sapiens albumin (ALB), mRNA OS=Homo sapiens OX=9606 PE=2 SV=1	29	20	37	20	609	69.3	6.28	8.022e+08	3.05344e+09
P04350	Tubulin beta-4A chain OS=Homo sapiens OX=9606 GN=TUBB4A PE=1 SV=2	27	11	26	2	444	49.6	4.88
A0A2Z6ATB6	Drebrin A OS=Homo sapiens OX=9606 GN=DBN1 PE=2 SV=1	20	11	20	11	695	76.3	4.51	1.59001e+07	5.8078e+07
F5H5D3	Tubulin alpha chain OS=Homo sapiens OX=9606 GN=TUBA1C PE=1 SV=1	24	12	21	12	519	57.7	5.07	5.73474e+08	9.51365e+07
Q53HQ7	Elongation factor 1-alpha (Fragment) OS=Homo sapiens OX=9606 PE=2 SV=1	31	11	25	11	462	50.2	8.94	4.11417e+08	1.01245e+08
Q13885	Tubulin beta-2A chain OS=Homo sapiens OX=9606 GN=TUBB2A PE=1 SV=1	22	10	27	1	445	49.9	4.89	3612333
Q9BVA1	Tubulin beta-2B chain OS=Homo sapiens OX=9606 GN=TUBB2B PE=1 SV=1	22	10	27	1	445	49.9	4.89	4.79988e+06
P67809	Y-box-binding protein 1 OS=Homo sapiens OX=9606 GN=YBX1 PE=1 SV=3	50	9	10	5	324	35.9	9.88	2.79559e+07
P04899	Guanine nucleotide-binding protein G(i) subunit alpha-2 OS=Homo sapiens OX=9606 GN=GNAI2 PE=1 SV=3	34	10	18	5	355	40.4	5.54	304093218	5.3173e+07
P68133	Actin, alpha skeletal muscle OS=Homo sapiens OX=9606 GN=ACTA1 PE=1 SV=1	35	11	24	2	377	42	5.39
B2RBD5	Tubulin beta chain OS=Homo sapiens OX=9606 PE=2 SV=1	18	8	17	1	450	50.4	4.93
Q86YZ3	Hornerin OS=Homo sapiens OX=9606 GN=HRNR PE=1 SV=2	10	8	11	8	2850	282.2	10.04	1.97237e+06	4.45419e+06
B4DI54	cDNA FLJ56386, highly similar to Heat shock 70 kDa protein 1L OS=Homo sapiens OX=9606 PE=2 SV=1	19	11	39	2	705	77.5	8.06	1.79406e+07
P52907	F-actin-capping protein subunit alpha-1 OS=Homo sapiens OX=9606 GN=CAPZA1 PE=1 SV=3	44	8	18	7	286	32.9	5.69	6.42556e+07	6.94535e+07
P04406	Glyceraldehyde-3-phosphate dehydrogenase OS=Homo sapiens OX=9606 GN=GAPDH PE=1 SV=3	34	9	15	9	335	36	8.46	7.99517e+07	8.3273e+07
B2R9K8	cDNA, FLJ94440, highly similar to Homo sapiens chaperonin containing TCP1, subunit 6A (zeta 1)(CCT6A), mRNA OS=Homo sapiens OX=9606 PE=2 SV=1	27	14	17	14	531	57.9	6.8	1.90413e+08	2.34476e+06
P62424	60S ribosomal protein L7a OS=Homo sapiens OX=9606 GN=RPL7A PE=1 SV=2	31	10	16	10	266	30	10.61	1.99311e+08	6.38227e+06
E9PCY7	Heterogeneous nuclear ribonucleoprotein H OS=Homo sapiens OX=9606 GN=HNRNPH1 PE=1 SV=1	30	9	11	5	429	47.1	6.34	4.30312e+07	1.55448e+06
Q5HYL6	Uncharacterized protein DKFZp686E1899 OS=Homo sapiens OX=9606 GN=DKFZp686E1899 PE=2 SV=1	39	12	14	11	352	39.5	5.19	2.86206e+07	3.79955e+06
P36578	60S ribosomal protein L4 OS=Homo sapiens OX=9606 GN=RPL4 PE=1 SV=5	25	11	14	11	427	47.7	11.06	1.42424e+08	1.73741e+07
Q7Z794	Keratin, type II cytoskeletal 1b OS=Homo sapiens OX=9606 GN=KRT77 PE=1 SV=3	19	11	16	8	578	61.9	5.99	41680268	2.44715e+08
P07948	Tyrosine-protein kinase Lyn OS=Homo sapiens OX=9606 GN=LYN PE=1 SV=3	22	11	13	1	512	58.5	7.11	4347057
Q6NUK7	Tyrosine-protein kinase (Fragment) OS=Homo sapiens OX=9606 GN=LYN PE=2 SV=1	20	11	14	1	582	65.8	9.09	6.33043e+07	1.96185e+06
Q14247	Src substrate cortactin OS=Homo sapiens OX=9606 GN=CTTN PE=1 SV=2	20	9	11	9	550	61.5	5.4	5.58302e+06	1.5714e+07
P14923	Junction plakoglobin OS=Homo sapiens OX=9606 GN=JUP PE=1 SV=3	17	10	18	10	745	81.7	6.14	1.13558e+07	2.71126e+07
O15144	Actin-related protein 2/3 complex subunit 2 OS=Homo sapiens OX=9606 GN=ARPC2 PE=1 SV=1	41	13	17	13	300	34.3	7.36	8.82509e+07	1.00215e+07
A0A0A0MRM8	Unconventional myosin-6 OS=Homo sapiens OX=9606 GN=MYO6 PE=1 SV=1	12	14	14	14	1253	144.9	8.56	3.31727e+07	4.83979e+06
O14654	Insulin receptor substrate 4 OS=Homo sapiens OX=9606 GN=IRS4 PE=1 SV=1	13	12	12	12	1257	133.7	8.44	2.50588e+07	1.50553e+06
Q14254	Flotillin-2 OS=Homo sapiens OX=9606 GN=FLOT2 PE=1 SV=2	29	11	15	11	428	47	5.25	4.53329e+07	5.19567e+06
A0A024R2K4	Leucine rich repeat (In FLII) interacting protein 2, isoform CRA_b OS=Homo sapiens OX=9606 GN=LRRFIP2 PE=3 SV=1	12	7	12	7	742	84.1	6.98	3.406e+07	4.46261e+07
Q0QEN7	ATP synthase subunit beta (Fragment) OS=Homo sapiens OX=9606 GN=ATP5B PE=2 SV=1	26	9	16	9	445	48.1	5.07	2.48626e+07	1.96319e+07
O15143	Actin-related protein 2/3 complex subunit 1B OS=Homo sapiens OX=9606 GN=ARPC1B PE=1 SV=3	28	7	14	1	372	40.9	8.35	5281386	5.33529e+06
O43175	D-3-phosphoglycerate dehydrogenase OS=Homo sapiens OX=9606 GN=PHGDH PE=1 SV=4	21	9	11	9	533	56.6	6.71	52603017	4.28499e+06
Q7Z406	Myosin-14 OS=Homo sapiens OX=9606 GN=MYH14 PE=1 SV=2	5	10	14	2	1995	227.7	5.6	1.47586e+06
P63096	Guanine nucleotide-binding protein G(i) subunit alpha-1 OS=Homo sapiens OX=9606 GN=GNAI1 PE=1 SV=2	29	9	15	4	354	40.3	5.97	2.23988e+07
Q16195	Keratin (Fragment) OS=Homo sapiens OX=9606 GN=keratin PE=2 SV=1	36	6	8	1	244	27.6	4.83		6.20033e+06
E9PDF6	Unconventional myosin-Ib OS=Homo sapiens OX=9606 GN=MYO1B PE=1 SV=1	9	9	10	9	1107	128.4	9.31	2.14258e+07
A0A5F9ZHM4	L-lactate dehydrogenase OS=Homo sapiens OX=9606 GN=LDHB PE=1 SV=1	24	7	14	6	341	37.4	6.25	2.79552e+07	2.02479e+07
P08754	Guanine nucleotide-binding protein G(i) subunit alpha-3 OS=Homo sapiens OX=9606 GN=GNAI3 PE=1 SV=3	26	8	16	3	354	40.5	5.69	8.92576e+07
P11021	Endoplasmic reticulum chaperone BiP OS=Homo sapiens OX=9606 GN=HSPA5 PE=1 SV=2	21	10	16	8	654	72.3	5.16	1.54634e+06	7.86439e+06
Q53GY0	Plastin 3 variant (Fragment) OS=Homo sapiens OX=9606 PE=2 SV=1	14	6	9	6	630	70.7	5.68	8.07342e+06	1.39095e+06
A0A2R8YFE2	Actin, cytoplasmic 1 (Fragment) OS=Homo sapiens OX=9606 GN=ACTB PE=1 SV=1	61	4	10	1	79	8.8	9.2	677877
P25705	ATP synthase subunit alpha, mitochondrial OS=Homo sapiens OX=9606 GN=ATP5F1A PE=1 SV=1	17	9	15	9	553	59.7	9.13	6.48333e+07	3.71423e+07
Q5T749	Keratinocyte proline-rich protein OS=Homo sapiens OX=9606 GN=KPRP PE=1 SV=1	12	5	6	5	579	64.1	8.27	618213	1.77665e+07
Q7Z3N6	Uncharacterized protein DKFZp686A01173 (Fragment) OS=Homo sapiens OX=9606 GN=DKFZp686A01173 PE=2 SV=1	13	11	13	11	917	105.7	9.5	3.51e+07	1.50794e+07
Q9UHB6	LIM domain and actin-binding protein 1 OS=Homo sapiens OX=9606 GN=LIMA1 PE=1 SV=1	13	9	12	9	759	85.2	6.84	6.92661e+06	1.27014e+07
Q02413	Desmoglein-1 OS=Homo sapiens OX=9606 GN=DSG1 PE=1 SV=2	11	9	12	9	1049	113.7	5.03	1.20377e+07	2.51884e+07
Q53EP4	Dolichyl-diphosphooligosaccharide--protein glycosyltransferase subunit 1 (Fragment) OS=Homo sapiens OX=9606 PE=2 SV=1	14	7	8	7	607	68.5	6.38	1.44593e+07	9.13891e+06
Q8N1N4	Keratin, type II cytoskeletal 78 OS=Homo sapiens OX=9606 GN=KRT78 PE=1 SV=2	18	8	8	7	520	56.8	6.02		1.2446e+07
P50402	Emerin OS=Homo sapiens OX=9606 GN=EMD PE=1 SV=1	34	6	7	6	254	29	5.5	3555763	499240
P61247	40S ribosomal protein S3a OS=Homo sapiens OX=9606 GN=RPS3A PE=1 SV=2	39	10	13	10	264	29.9	9.73	1.40111e+08	2.06632e+07
A0A5H1ZRQ2	RNA helicase OS=Homo sapiens OX=9606 GN=DDX17 PE=1 SV=2	11	7	10	5	731	80.4	8.37	1.98783e+07	2.9863e+06
Q04695	Keratin, type I cytoskeletal 17 OS=Homo sapiens OX=9606 GN=KRT17 PE=1 SV=2	18	8	12	3	432	48.1	5.02	4.47198e+06	1.1848e+07
P05388	60S acidic ribosomal protein P0 OS=Homo sapiens OX=9606 GN=RPLP0 PE=1 SV=1	27	5	7	5	317	34.3	5.97	68110568	2.19922e+07
P47755	F-actin-capping protein subunit alpha-2 OS=Homo sapiens OX=9606 GN=CAPZA2 PE=1 SV=3	32	6	9	5	286	32.9	5.85	21193894	1.98609e+07
B3KN06	Coronin OS=Homo sapiens OX=9606 PE=2 SV=1	20	10	16	10	474	53.2	6.93	1.12016e+07	7.81629e+06
Q53HQ0	Flotillin (Fragment) OS=Homo sapiens OX=9606 PE=2 SV=1	20	7	10	7	427	47.3	8.09	2.7064e+07	3.6065e+06
P62136	Serine/threonine-protein phosphatase PP1-alpha catalytic subunit OS=Homo sapiens OX=9606 GN=PPP1CA PE=1 SV=1	20	6	9	2	330	37.5	6.33	1.06851e+08	1.76979e+07
P16989	Y-box-binding protein 3 OS=Homo sapiens OX=9606 GN=YBX3 PE=1 SV=4	16	5	5	1	372	40.1	9.77
A0A679KTH4	Beta-galactosidase (Fragment) OS=Homo sapiens OX=9606 GN=EmGFP-LacZ-E2F-TdTom PE=3 SV=1	4	6	18	6	1279	145.4	5.81	6.78733e+08	9.30766e+08
P26641	Elongation factor 1-gamma OS=Homo sapiens OX=9606 GN=EEF1G PE=1 SV=3	16	7	10	7	437	50.1	6.67	2.22107e+07	5.90373e+06
B4DNL5	Protein disulfide-isomerase OS=Homo sapiens OX=9606 PE=2 SV=1	17	8	8	8	492	55.3	4.79	3.68557e+07	855930
Q5T9A4	ATPase family AAA domain-containing protein 3B OS=Homo sapiens OX=9606 GN=ATAD3B PE=1 SV=1	15	8	10	2	648	72.5	9.2	1.98932e+07	8.23154e+06
P62753	40S ribosomal protein S6 OS=Homo sapiens OX=9606 GN=RPS6 PE=1 SV=1	24	7	10	7	249	28.7	10.84	1.39895e+08	1.87242e+07
B4E3P1	cDNA FLJ57036, highly similar to Homo sapiens tropomyosin 2 (beta) (TPM2), transcript variant 2, mRNA OS=Homo sapiens OX=9606 PE=2 SV=1	27	10	13	3	303	34.1	5.05	9.07934e+07	5.62448e+06
Q59F68	RNA helicase (Fragment) OS=Homo sapiens OX=9606 PE=2 SV=1	22	7	11	6	375	42.4	5.64	10924518	7.82902e+06
O75367	Core histone macro-H2A.1 OS=Homo sapiens OX=9606 GN=MACROH2A1 PE=1 SV=4	22	6	6	6	372	39.6	9.79	9.24354e+06
Q4VB24	Histone cluster 1, H1e OS=Homo sapiens OX=9606 GN=HIST1H1E PE=2 SV=1	23	7	9	7	219	21.9	11.03	5.35426e+08	3.22806e+07
B4DEB0	cDNA FLJ56054, highly similar to 26S proteasome non-ATPase regulatory subunit 3 OS=Homo sapiens OX=9606 PE=2 SV=1	17	8	8	8	509	58.5	7.68	2.13167e+07	6.72421e+06
D3DP78	Aspartate--tRNA ligase, cytoplasmic OS=Homo sapiens OX=9606 GN=DARS PE=3 SV=1	22	10	10	10	468	53.4	6.54	9.24678e+06	809275
A1A4E9	Keratin 13 OS=Homo sapiens OX=9606 GN=KRT13 PE=1 SV=1	11	7	15	1	458	49.6	4.96	2.9525e+06	8.14825e+06
P28289	Tropomodulin-1 OS=Homo sapiens OX=9606 GN=TMOD1 PE=1 SV=1	26	8	9	7	359	40.5	5.1	1.94979e+07	4.88148e+06
Q6FHF5	Proliferating cell nuclear antigen (Fragment) OS=Homo sapiens OX=9606 GN=PCNA PE=2 SV=1	21	5	8	5	261	28.7	4.69	1.60798e+07	8.49232e+06
P62140	Serine/threonine-protein phosphatase PP1-beta catalytic subunit OS=Homo sapiens OX=9606 GN=PPP1CB PE=1 SV=3	17	5	7	2	327	37.2	6.19	3.31007e+06	1.09821e+06
Q96T67	TOB3 OS=Homo sapiens OX=9606 PE=2 SV=1	15	7	10	1	578	65.1	9.33		246096
I0B0K8	Truncated profilaggrin OS=Homo sapiens OX=9606 GN=FLG PE=4 SV=1	4	6	7	6	4021	430.2	9.29	1.26512e+06	2.22826e+07
Q02878	60S ribosomal protein L6 OS=Homo sapiens OX=9606 GN=RPL6 PE=1 SV=3	28	9	14	9	288	32.7	10.58	259601258	2.62985e+07
P62879	Guanine nucleotide-binding protein G(I)/G(S)/G(T) subunit beta-2 OS=Homo sapiens OX=9606 GN=GNB2 PE=1 SV=3	22	6	12	3	340	37.3	6	3.11965e+08	4.64712e+07
P04075	Fructose-bisphosphate aldolase A OS=Homo sapiens OX=9606 GN=ALDOA PE=1 SV=2	21	7	12	7	364	39.4	8.09	1.97122e+07	2.2469e+07
Q53GR7	Solute carrier family 25, member 13 (Citrin) variant (Fragment) OS=Homo sapiens OX=9606 PE=2 SV=1	11	6	7	4	675	74.1	8.38	1.49183e+07	1.59201e+06
Q5JWF2	Guanine nucleotide-binding protein G(s) subunit alpha isoforms XLas OS=Homo sapiens OX=9606 GN=GNAS PE=1 SV=2	9	7	9	6	1037	111	5.03	9.73256e+06
Q9Y230	RuvB-like 2 OS=Homo sapiens OX=9606 GN=RUVBL2 PE=1 SV=3	17	7	9	7	463	51.1	5.64	2.90631e+07	2.48824e+06
J3QSX6	Actin-binding LIM protein 1 OS=Homo sapiens OX=9606 GN=ABLIM1 PE=1 SV=2	17	5	8	5	401	46	8.4	2.12939e+06	3.1302e+06
P36873	Serine/threonine-protein phosphatase PP1-gamma catalytic subunit OS=Homo sapiens OX=9606 GN=PPP1CC PE=1 SV=1	17	5	8	1	323	37	6.54	5.05141e+06
P55795	Heterogeneous nuclear ribonucleoprotein H2 OS=Homo sapiens OX=9606 GN=HNRNPH2 PE=1 SV=1	17	5	6	1	449	49.2	6.3
P52597	Heterogeneous nuclear ribonucleoprotein F OS=Homo sapiens OX=9606 GN=HNRNPF PE=1 SV=3	15	5	6	4	415	45.6	5.58	1.48079e+07	1.60591e+06
Q9NWQ8	Phosphoprotein associated with glycosphingolipid-enriched microdomains 1 OS=Homo sapiens OX=9606 GN=PAG1 PE=1 SV=2	16	5	7	5	432	47	4.65	7.27137e+06	2.96725e+07
Q9HB00	Desmocollin 1, isoform CRA_b OS=Homo sapiens OX=9606 GN=DSC1 PE=4 SV=1	10	7	9	7	840	93.8	5.53	590156	9.0182e+06
U6FSN9	Tyrosine-protein kinase receptor OS=Homo sapiens OX=9606 GN=Mprip-Ntrk1 fusion gene PE=2 SV=1	6	7	8	7	1331	150.4	6.29	6.21058e+06	2.59181e+06
P0CG39	POTE ankyrin domain family member J OS=Homo sapiens OX=9606 GN=POTEJ PE=3 SV=1	7	5	8	2	1038	117.3	5.97
P39023	60S ribosomal protein L3 OS=Homo sapiens OX=9606 GN=RPL3 PE=1 SV=2	13	6	9	1	403	46.1	10.18	2.55295e+07	2.0574e+06
P52292	Importin subunit alpha-1 OS=Homo sapiens OX=9606 GN=KPNA2 PE=1 SV=1	12	5	5	5	529	57.8	5.4	9.07699e+06
O60784	Target of Myb protein 1 OS=Homo sapiens OX=9606 GN=TOM1 PE=1 SV=2	11	4	4	4	492	53.8	4.7	5.29251e+06
Q15365	Poly(rC)-binding protein 1 OS=Homo sapiens OX=9606 GN=PCBP1 PE=1 SV=2	18	5	9	3	356	37.5	7.09	31506602	8.56105e+06
A0A0C4DGG1	Protein kinase C and casein kinase substrate in neurons protein 3 (Fragment) OS=Homo sapiens OX=9606 GN=PACSIN3 PE=1 SV=1	14	5	5	5	405	46.5	6.18	1.96008e+07	1.60674e+06
B4DNK4	Pyruvate kinase OS=Homo sapiens OX=9606 GN=PKM PE=1 SV=1	16	7	13	7	457	49.9	7.83	2.11334e+07	1.35258e+07
A0A0A0MR02	Outer mitochondrial membrane protein porin 2 (Fragment) OS=Homo sapiens OX=9606 GN=VDAC2 PE=1 SV=1	16	4	5	4	282	30.3	7.81	2.42027e+06
Q969I0	KRT8 protein (Fragment) OS=Homo sapiens OX=9606 GN=KRT8 PE=2 SV=2	19	8	11	4	365	41.1	5	2.6649e+07	7.59537e+06
Q6PK50	HSP90AB1 protein (Fragment) OS=Homo sapiens OX=9606 GN=HSP90AB1 PE=1 SV=1	19	6	7	5	351	40.3	4.97	6.99207e+06	6.39947e+06
A0A2R8Y6J3	60S ribosomal protein L5 (Fragment) OS=Homo sapiens OX=9606 GN=RPL5 PE=1 SV=1	29	7	7	7	238	27	9.13	1.51616e+07
B3KS36	cDNA FLJ35376 fis, clone SKMUS2004044, highly similar to Homo sapiens ribosomal protein L3 (RPL3), transcript variant 2, mRNA OS=Homo sapiens OX=9606 PE=2 SV=1	14	6	9	1	354	40.1	10.3	1.58516e+06	1.30499e+06
A0A142CHG9	GO2-q chimeric G-protein OS=Homo sapiens OX=9606 PE=2 SV=1	13	4	8	1	354	40.2	6.05	1.04156e+06
B4DDU6	CCT-epsilon OS=Homo sapiens OX=9606 PE=2 SV=1	15	8	10	7	503	55.4	5.43	2.07973e+07	2.03352e+06
Q53HB3	Proteasome 26S ATPase subunit 1 variant (Fragment) OS=Homo sapiens OX=9606 PE=1 SV=1	15	6	6	5	440	49.2	6.21	2.60461e+07	4.17212e+06
Q96BS4	FBL protein (Fragment) OS=Homo sapiens OX=9606 GN=FBL PE=2 SV=2	26	6	6	6	260	28.4	9.42	12717807	567292
P29692	Elongation factor 1-delta OS=Homo sapiens OX=9606 GN=EEF1D PE=1 SV=5	21	4	6	4	281	31.1	5.01	5.2266e+06	1.58082e+06
Q08188	Protein-glutamine gamma-glutamyltransferase E OS=Homo sapiens OX=9606 GN=TGM3 PE=1 SV=4	9	6	6	6	693	76.6	5.86	5.72799e+06	1.67485e+07
P25786	Proteasome subunit alpha type-1 OS=Homo sapiens OX=9606 GN=PSMA1 PE=1 SV=1	30	7	7	7	263	29.5	6.61	13635847	6.70958e+06
B4DFL1	Dihydrolipoyl dehydrogenase OS=Homo sapiens OX=9606 PE=2 SV=1	10	4	5	4	459	48.9	7.49	9.24081e+06	1.69016e+07
M0QY43	Myosin-14 (Fragment) OS=Homo sapiens OX=9606 GN=MYH14 PE=1 SV=8	8	6	8	1	1002	113.7	7.59
H0YMD0	Annexin (Fragment) OS=Homo sapiens OX=9606 GN=ANXA2 PE=1 SV=1	27	6	9	6	227	25.3	5.97		7.28668e+06
A0A384MTJ7	Epididymis secretory sperm binding protein OS=Homo sapiens OX=9606 PE=2 SV=1	15	6	6	5	517	57.2	6.99	8.28714e+06	8.46205e+06
F8VZX2	Poly(rC)-binding protein 2 OS=Homo sapiens OX=9606 GN=PCBP2 PE=1 SV=1	17	4	7	2	321	33.8	8.24	1.60586e+07	7.53766e+06
B4DEQ7	cDNA FLJ50003, highly similar to Homo sapiens leucine-rich repeats and calponin homology (CH) domain containing 3 (LRCH3), mRNA OS=Homo sapiens OX=9606 PE=2 SV=1	10	8	8	7	803	89.1	6.7	7.34232e+06
B3KMV8	cDNA FLJ12766 fis, clone NT2RP2001520, highly similar to Calcium-binding mitochondrial carrier protein Aralar1 OS=Homo sapiens OX=9606 PE=2 SV=1	11	6	7	4	678	74.7	8.38	8.0782e+06
B1AHC9	ATP-dependent DNA helicase 2 subunit 1 OS=Homo sapiens OX=9606 GN=XRCC6 PE=1 SV=1	14	7	7	7	559	64.2	9.28	6.8338e+06
B5BUB1	RuvB-like helicase (Fragment) OS=Homo sapiens OX=9606 GN=RUVBL1 PE=2 SV=1	10	4	5	4	456	50.2	6.42	1.86869e+07	1.35725e+07
P20700	Lamin-B1 OS=Homo sapiens OX=9606 GN=LMNB1 PE=1 SV=2	10	5	6	5	586	66.4	5.16	1.15153e+07
Q12792	Twinfilin-1 OS=Homo sapiens OX=9606 GN=TWF1 PE=1 SV=3	19	6	7	6	350	40.3	6.96	15024380	2.21099e+07
B4DY08	Heterogeneous nuclear ribonucleoproteins C1/C2 OS=Homo sapiens OX=9606 GN=HNRNPC PE=1 SV=1	22	8	14	8	288	32	8.72	2.47855e+07	7.20033e+06
Q59H77	T-complex protein 1 subunit gamma (Fragment) OS=Homo sapiens OX=9606 PE=2 SV=1	10	7	7	7	577	63.5	6.43	1.22789e+07
B4DJI1	L-lactate dehydrogenase OS=Homo sapiens OX=9606 PE=2 SV=1	17	5	7	4	305	33.6	8.46	1.68604e+07	9.94564e+06
P25311	Zinc-alpha-2-glycoprotein OS=Homo sapiens OX=9606 GN=AZGP1 PE=1 SV=2	16	4	4	4	298	34.2	6.05	782703	2.38598e+07
P35998	26S proteasome regulatory subunit 7 OS=Homo sapiens OX=9606 GN=PSMC2 PE=1 SV=3	10	4	5	4	433	48.6	5.95	1.20068e+07	2.09235e+07
O95831	Apoptosis-inducing factor 1, mitochondrial OS=Homo sapiens OX=9606 GN=AIFM1 PE=1 SV=1	7	3	3	3	613	66.9	8.95	1.9651e+06
Q9UNE7	E3 ubiquitin-protein ligase CHIP OS=Homo sapiens OX=9606 GN=STUB1 PE=1 SV=2	20	6	6	6	303	34.8	5.87	1.09922e+07	1.27127e+06
P22626	Heterogeneous nuclear ribonucleoproteins A2/B1 OS=Homo sapiens OX=9606 GN=HNRNPA2B1 PE=1 SV=2	17	6	9	5	353	37.4	8.95	15403788	3.233e+06
Q9Y3F4	Serine-threonine kinase receptor-associated protein OS=Homo sapiens OX=9606 GN=STRAP PE=1 SV=1	11	3	3	3	350	38.4	5.12	4.34004e+06
P36957	Dihydrolipoyllysine-residue succinyltransferase component of 2-oxoglutarate dehydrogenase complex, mitochondrial OS=Homo sapiens OX=9606 GN=DLST PE=1 SV=4	9	3	4	3	453	48.7	8.95	13013899	1.83175e+07
Q15323	Keratin, type I cuticular Ha1 OS=Homo sapiens OX=9606 GN=KRT31 PE=1 SV=3	14	6	6	3	416	47.2	4.88		1.48024e+07
O00232	26S proteasome non-ATPase regulatory subunit 12 OS=Homo sapiens OX=9606 GN=PSMD12 PE=1 SV=3	11	4	4	4	456	52.9	7.65	8.275e+06	418412
A0A1B0GTG2	Alpha-aminoadipic semialdehyde dehydrogenase OS=Homo sapiens OX=9606 GN=ALDH7A1 PE=1 SV=1	14	7	7	7	536	58.1	8.13	4.59844e+07
E9PKZ0	60S ribosomal protein L8 (Fragment) OS=Homo sapiens OX=9606 GN=RPL8 PE=1 SV=1	17	4	6	4	205	22.4	10.76	1.13353e+08
Q9Y6M4	Casein kinase I isoform gamma-3 OS=Homo sapiens OX=9606 GN=CSNK1G3 PE=1 SV=2	13	5	5	1	447	51.4	9.22	640343
E9PQD7	40S ribosomal protein S2 OS=Homo sapiens OX=9606 GN=RPS2 PE=1 SV=1	26	6	9	6	235	25.2	10.24	1.575e+08	2.41816e+07
P38919	Eukaryotic initiation factor 4A-III OS=Homo sapiens OX=9606 GN=EIF4A3 PE=1 SV=4	14	5	6	4	411	46.8	6.73	5.03519e+06	985762
Q96CS3	FAS-associated factor 2 OS=Homo sapiens OX=9606 GN=FAF2 PE=1 SV=2	13	3	3	3	445	52.6	5.62	1.43926e+06
B4DN41	DEAD box protein 5 OS=Homo sapiens OX=9606 PE=2 SV=1	9	6	8	4	603	67.7	8.87	9934690	723873
P78386	Keratin, type II cuticular Hb5 OS=Homo sapiens OX=9606 GN=KRT85 PE=1 SV=1	13	6	6	6	507	55.8	6.55	1.58508e+06	1.46311e+07
A0A0U1RQY7	Non-specific serine/threonine protein kinase OS=Homo sapiens OX=9606 GN=CSNK1G1 PE=1 SV=1	11	5	5	1	459	52.6	9.01	8.0815e+06
Q14126	Desmoglein-2 OS=Homo sapiens OX=9606 GN=DSG2 PE=1 SV=2	5	4	5	4	1118	122.2	5.24	1.4328e+07	991025
J3QTR3	Ubiquitin-40S ribosomal protein S27a (Fragment) OS=Homo sapiens OX=9606 GN=RPS27A PE=1 SV=1	46	5	7	5	106	12.2	10.14	99249863	6.06554e+07
Q6IPH7	60S ribosomal protein L14 OS=Homo sapiens OX=9606 GN=RPL14 PE=1 SV=1	19	3	4	1	220	23.8	10.93
P54136	Arginine--tRNA ligase, cytoplasmic OS=Homo sapiens OX=9606 GN=RARS1 PE=1 SV=2	7	4	4	4	660	75.3	6.68	3.809e+06
P19086	Guanine nucleotide-binding protein G(z) subunit alpha OS=Homo sapiens OX=9606 GN=GNAZ PE=1 SV=3	14	4	4	4	355	40.9	7.61	5.94291e+06
O75487	Glypican-4 OS=Homo sapiens OX=9606 GN=GPC4 PE=1 SV=4	10	4	4	4	556	62.4	6.68	6.02192e+06
Q9Y3Z3	Deoxynucleoside triphosphate triphosphohydrolase SAMHD1 OS=Homo sapiens OX=9606 GN=SAMHD1 PE=1 SV=2	9	5	5	5	626	72.2	7.14	4.05088e+06
Q9UBB4	Ataxin-10 OS=Homo sapiens OX=9606 GN=ATXN10 PE=1 SV=1	8	3	3	3	475	53.5	5.25	1.78579e+06
A8K7N0	60S ribosomal protein L14 OS=Homo sapiens OX=9606 PE=2 SV=1	18	3	4	1	218	23.6	10.84	7.27469e+06	5.39965e+06
Q5U8W9	Protein arginine methyltransferase 1 isoform 4 OS=Homo sapiens OX=9606 GN=HRMT1L2 PE=2 SV=1	13	4	4	4	327	37.5	5.72	1.52832e+06
P06733	Alpha-enolase OS=Homo sapiens OX=9606 GN=ENO1 PE=1 SV=2	10	4	6	4	434	47.1	7.39	5.55939e+06	8.73613e+06
P81605	Dermcidin OS=Homo sapiens OX=9606 GN=DCD PE=1 SV=2	23	3	5	3	110	11.3	6.54	4.07295e+06	2.93319e+07
A0A087WYB4	Stomatin-like protein 2, mitochondrial OS=Homo sapiens OX=9606 GN=STOML2 PE=1 SV=1	15	3	4	3	310	33.4	5.63	1.82023e+06
P43686	26S proteasome regulatory subunit 6B OS=Homo sapiens OX=9606 GN=PSMC4 PE=1 SV=2	15	6	7	6	418	47.3	5.21	1.12695e+07
A0A087X0X3	Heterogeneous nuclear ribonucleoprotein M OS=Homo sapiens OX=9606 GN=HNRNPM PE=1 SV=1	7	5	5	5	730	77.5	8.78	5.14826e+07	9.34069e+06
H7BY55	Complement decay-accelerating factor OS=Homo sapiens OX=9606 GN=CD55 PE=1 SV=2	9	5	5	3	550	58.9	8.78	1.45658e+07	1.9345e+06
P13489	Ribonuclease inhibitor OS=Homo sapiens OX=9606 GN=RNH1 PE=1 SV=2	10	3	3	3	461	49.9	4.82
P42167	Lamina-associated polypeptide 2, isoforms beta/gamma OS=Homo sapiens OX=9606 GN=TMPO PE=1 SV=2	14	4	5	4	454	50.6	9.38	3.84178e+06	683426
F5GY37	Prohibitin OS=Homo sapiens OX=9606 GN=PHB2 PE=1 SV=1	18	5	6	5	267	29.7	9.88	16714221	2.19063e+06
F5H136	T-complex protein 1 subunit alpha (Fragment) OS=Homo sapiens OX=9606 GN=TCP1 PE=1 SV=1	36	5	7	1	136	14.4	4.88	2.75606e+06
Q8TA90	Similar to Elongation factor 2b (Fragment) OS=Homo sapiens OX=9606 PE=2 SV=1	8	4	4	4	517	57.5	6.93	4518746	1.46162e+06
Q96N67	Dedicator of cytokinesis protein 7 OS=Homo sapiens OX=9606 GN=DOCK7 PE=1 SV=4	2	5	5	5	2140	242.4	6.8	5.00792e+06
B4DUI5	Triosephosphate isomerase OS=Homo sapiens OX=9606 PE=2 SV=1	16	3	4	3	213	22.9	6.92	1.3741e+06	4.70348e+06
P23396	40S ribosomal protein S3 OS=Homo sapiens OX=9606 GN=RPS3 PE=1 SV=2	19	4	5	4	243	26.7	9.66	1.27125e+06
Q92485	Acid sphingomyelinase-like phosphodiesterase 3b OS=Homo sapiens OX=9606 GN=SMPDL3B PE=1 SV=2	9	3	4	3	455	50.8	5.64	13925672
Q9H444	Charged multivesicular body protein 4b OS=Homo sapiens OX=9606 GN=CHMP4B PE=1 SV=1	19	4	6	4	224	24.9	4.82	7838121	6.45903e+06
Q9NZI8	Insulin-like growth factor 2 mRNA-binding protein 1 OS=Homo sapiens OX=9606 GN=IGF2BP1 PE=1 SV=2	13	6	7	4	577	63.4	9.2	4.19271e+06	2.63208e+06
A0A6Q8PHK9	Ribose-phosphate pyrophosphokinase 1 OS=Homo sapiens OX=9606 GN=PRPS1 PE=1 SV=1	29	3	5	3	121	13.1	7.77	5919283	3.23004e+06
O75381	Peroxisomal membrane protein PEX14 OS=Homo sapiens OX=9606 GN=PEX14 PE=1 SV=1	17	4	4	4	377	41.2	4.94	5586789
B2R6K4	cDNA, FLJ92996, highly similar to Homo sapiens guanine nucleotide binding protein (G protein), beta polypeptide 1 (GNB1), mRNA OS=Homo sapiens OX=9606 PE=2 SV=1	13	4	6	1	340	37.3	6.18
Q8WVX9	Fatty acyl-CoA reductase 1 OS=Homo sapiens OX=9606 GN=FAR1 PE=1 SV=1	6	3	3	3	515	59.3	9.17	1.63613e+06
B3KPZ8	cDNA FLJ32530 fis, clone SMINT2000185, highly similar to TRANSKETOLASE OS=Homo sapiens OX=9606 PE=2 SV=1	11	2	2	2	358	38.9	7.72
P08621	U1 small nuclear ribonucleoprotein 70 kDa OS=Homo sapiens OX=9606 GN=SNRNP70 PE=1 SV=2	9	3	4	3	437	51.5	9.94
Q53GN4	WD repeat domain 1, isoform CRA_a (Fragment) OS=Homo sapiens OX=9606 GN=WDR1 PE=2 SV=1	8	4	4	4	606	66.1	6.65	1.1366e+06
E9PNJ7	Nucleosome assembly protein 1-like 4 (Fragment) OS=Homo sapiens OX=9606 GN=NAP1L4 PE=1 SV=1	25	3	4	3	140	16	5.26	4.67941e+06
Q9Y2X3	Nucleolar protein 58 OS=Homo sapiens OX=9606 GN=NOP58 PE=1 SV=1	9	4	4	4	529	59.5	8.92	1.61228e+06
Q6KB66	Keratin, type II cytoskeletal 80 OS=Homo sapiens OX=9606 GN=KRT80 PE=1 SV=2	7	3	3	3	452	50.5	5.67		1.48599e+06
Q06830	Peroxiredoxin-1 OS=Homo sapiens OX=9606 GN=PRDX1 PE=1 SV=1	24	5	6	5	199	22.1	8.13	1.94305e+06	4.81429e+06
O00231	26S proteasome non-ATPase regulatory subunit 11 OS=Homo sapiens OX=9606 GN=PSMD11 PE=1 SV=3	11	4	4	4	422	47.4	6.48	2.67332e+06
Q96HS1	Serine/threonine-protein phosphatase PGAM5, mitochondrial OS=Homo sapiens OX=9606 GN=PGAM5 PE=1 SV=2	15	4	4	4	289	32	8.68	1.97819e+07	3.64136e+06
O76021	Ribosomal L1 domain-containing protein 1 OS=Homo sapiens OX=9606 GN=RSL1D1 PE=1 SV=3	8	4	7	4	490	54.9	10.13
B3KQT9	Protein disulfide-isomerase OS=Homo sapiens OX=9606 PE=2 SV=1	10	4	5	4	480	54.1	7.21	6410200	1.46141e+06
Q9H9B4	Sideroflexin-1 OS=Homo sapiens OX=9606 GN=SFXN1 PE=1 SV=4	11	3	5	3	322	35.6	9.07	529476
P63244	Receptor of activated protein C kinase 1 OS=Homo sapiens OX=9606 GN=RACK1 PE=1 SV=3	14	4	4	4	317	35.1	7.69	6.80891e+06	452250
G9K389	YWHAE/FAM22B fusion protein (Fragment) OS=Homo sapiens OX=9606 GN=YWHAE/FAM22B fusion PE=2 SV=1	13	5	7	4	384	41.3	4.97	4.68141e+06	6.66876e+06
A0A024RA87	Septin OS=Homo sapiens OX=9606 GN=SEPT7 PE=3 SV=1	10	3	3	3	384	44.8	8.22	875817
O14908	PDZ domain-containing protein GIPC1 OS=Homo sapiens OX=9606 GN=GIPC1 PE=1 SV=2	13	3	3	3	333	36	6.28	4.08017e+06
B4DV00	Protein arginine N-methyltransferase 5 OS=Homo sapiens OX=9606 PE=2 SV=1	7	4	4	4	531	61.1	5.77	9041223
P29508	Serpin B3 OS=Homo sapiens OX=9606 GN=SERPINB3 PE=1 SV=2	11	5	6	5	390	44.5	6.81	658151	1.34037e+07
O14974	Protein phosphatase 1 regulatory subunit 12A OS=Homo sapiens OX=9606 GN=PPP1R12A PE=1 SV=1	3	2	3	2	1030	115.2	5.4		992896
Q09028	Histone-binding protein RBBP4 OS=Homo sapiens OX=9606 GN=RBBP4 PE=1 SV=3	11	4	4	3	425	47.6	4.89	3.65723e+06
A0A2H4ZEU7	Cromer blood group antigen (Fragment) OS=Homo sapiens OX=9606 GN=CD55 PE=4 SV=1	61	3	3	1	61	6.7	4.35	821521
A0A384NL74	Epididymis secretory sperm binding protein OS=Homo sapiens OX=9606 PE=2 SV=1	11	4	4	4	425	48	10.14	8042429
P63104	14-3-3 protein zeta/delta OS=Homo sapiens OX=9606 GN=YWHAZ PE=1 SV=1	14	3	5	2	245	27.7	4.79
C9JF79	Malate dehydrogenase (Fragment) OS=Homo sapiens OX=9606 GN=MDH1 PE=1 SV=1	18	3	3	3	222	24.2	8.94
O76013	Keratin, type I cuticular Ha6 OS=Homo sapiens OX=9606 GN=KRT36 PE=1 SV=1	8	4	4	2	467	52.2	4.94	8800386	1.53266e+06
P51991	Heterogeneous nuclear ribonucleoprotein A3 OS=Homo sapiens OX=9606 GN=HNRNPA3 PE=1 SV=2	8	2	2	2	378	39.6	9.01
P06744	Glucose-6-phosphate isomerase OS=Homo sapiens OX=9606 GN=GPI PE=1 SV=4	8	3	4	3	558	63.1	8.32	879207
Q1RMG2	Adenosylhomocysteinase OS=Homo sapiens OX=9606 GN=AHCY PE=2 SV=1	8	2	3	2	306	33.8	6.61	1.55133e+06	5.78603e+06
P82650	28S ribosomal protein S22, mitochondrial OS=Homo sapiens OX=9606 GN=MRPS22 PE=1 SV=1	9	3	4	3	360	41.3	7.9	10910712
B3KM80	Nucleolin OS=Homo sapiens OX=9606 GN=NCL PE=2 SV=1	7	4	5	4	536	58.5	4.67	8.15872e+06	6.43101e+06
B3KMX3	cDNA FLJ12857 fis, clone NT2RP2003513, highly similar to Homo sapiens paralemmin (PALM), transcript variant 2, mRNA OS=Homo sapiens OX=9606 PE=2 SV=1	11	2	3	2	270	28.5	4.73
P14373	Zinc finger protein RFP OS=Homo sapiens OX=9606 GN=TRIM27 PE=1 SV=1	5	2	2	2	513	58.5	6.21	1.07164e+06
B4DUQ1	Heterogeneous nuclear ribonucleoprotein K OS=Homo sapiens OX=9606 PE=2 SV=1	10	4	6	4	439	48.5	5.92	3.52176e+06	1.99461e+06
P39656	Dolichyl-diphosphooligosaccharide--protein glycosyltransferase 48 kDa subunit OS=Homo sapiens OX=9606 GN=DDOST PE=1 SV=4	5	2	4	2	456	50.8	6.55	1.81195e+06	1.8518e+06
P08243	Asparagine synthetase [glutamine-hydrolyzing] OS=Homo sapiens OX=9606 GN=ASNS PE=1 SV=4	8	4	5	4	561	64.3	6.86	7.31798e+06	4.20129e+06
Q53EZ4	Centrosomal protein of 55 kDa OS=Homo sapiens OX=9606 GN=CEP55 PE=1 SV=3	7	3	3	3	464	54.1	7.01	2.88448e+06	1.79493e+06
E9PC15	Acylglycerol kinase, mitochondrial OS=Homo sapiens OX=9606 GN=AGK PE=1 SV=1	10	4	4	4	394	43.8	6.34	7.615e+06	4.77201e+06
Q6FHZ0	Malate dehydrogenase OS=Homo sapiens OX=9606 GN=MDH2 PE=2 SV=1	13	4	7	4	338	35.5	8.68	6.61489e+06	7.31948e+06
P49006	MARCKS-related protein OS=Homo sapiens OX=9606 GN=MARCKSL1 PE=1 SV=2	14	2	3	2	195	19.5	4.67	3.40271e+06	845245
Q6GMX0	Uncharacterized protein OS=Homo sapiens OX=9606 PE=1 SV=1	23	3	3	3	236	25.8	7.97		6.50149e+06
Q9UMR2	ATP-dependent RNA helicase DDX19B OS=Homo sapiens OX=9606 GN=DDX19B PE=1 SV=1	5	2	2	2	479	53.9	6.3	630064
O00159	Unconventional myosin-Ic OS=Homo sapiens OX=9606 GN=MYO1C PE=1 SV=4	3	3	3	3	1063	121.6	9.41	3.13744e+06
F5H6T1	ARP2 actin-related protein 2 homolog (Yeast), isoform CRA_d OS=Homo sapiens OX=9606 GN=ACTR2 PE=1 SV=2	8	2	2	2	339	38.8	6.27	1.58318e+06	713013
B3KX06	cDNA FLJ44413 fis, clone UTERU1000337, highly similar to Ca(2+)/calmodulin-dependent protein kinase phosphatase OS=Homo sapiens OX=9606 PE=2 SV=1	17	3	3	3	286	31.3	5.92	2543117
Q04323	UBX domain-containing protein 1 OS=Homo sapiens OX=9606 GN=UBXN1 PE=1 SV=2	16	2	2	2	297	33.3	5.25	2.04259e+06	1.11198e+07
P55036	26S proteasome non-ATPase regulatory subunit 4 OS=Homo sapiens OX=9606 GN=PSMD4 PE=1 SV=1	7	1	1	1	377	40.7	4.79
Q4KMQ8	C-terminal binding protein 1 OS=Homo sapiens OX=9606 GN=CTBP1 PE=2 SV=1	9	3	3	3	440	47.5	6.77	3.13062e+06
P31151	Protein S100-A7 OS=Homo sapiens OX=9606 GN=S100A7 PE=1 SV=4	35	3	4	3	101	11.5	6.77	294202	4.58388e+06
Q9Y383	Putative RNA-binding protein Luc7-like 2 OS=Homo sapiens OX=9606 GN=LUC7L2 PE=1 SV=2	8	2	2	2	392	46.5	10.01	589605
Q8TAS0	ATP synthase subunit gamma (Fragment) OS=Homo sapiens OX=9606 PE=2 SV=1	15	4	4	4	291	32.2	9.11	6.77602e+06
A0A7I2YQK5	Inosine-5'-monophosphate dehydrogenase OS=Homo sapiens OX=9606 GN=IMPDH2 PE=1 SV=1	7	3	3	3	513	55.5	7.02	5230993
B4DTA2	cDNA FLJ60148, highly similar to Homo sapiens heterogeneous nuclear ribonucleoprotein D-like (HNRPDL), transcript variant 2, mRNA OS=Homo sapiens OX=9606 PE=2 SV=1	13	3	4	2	271	30.2	8.72	2.79345e+06	2.25433e+06
Q03252	Lamin-B2 OS=Homo sapiens OX=9606 GN=LMNB2 PE=1 SV=4	7	4	4	4	620	69.9	5.59	3.15409e+06
Q8IZP2	Putative protein FAM10A4 OS=Homo sapiens OX=9606 GN=ST13P4 PE=5 SV=1	11	2	2	2	240	27.4	5.08	1903495
Q56VW8	Serine/threonine-protein phosphatase 2A 55 kDa regulatory subunit B OS=Homo sapiens OX=9606 PE=2 SV=1	8	3	3	3	447	51.6	6.2	3121192
E5RGG1	Dynactin subunit 4 (Fragment) OS=Homo sapiens OX=9606 GN=DCTN4 PE=1 SV=1	22	2	2	2	114	13.1	9.47	855097
O43684	Mitotic checkpoint protein BUB3 OS=Homo sapiens OX=9606 GN=BUB3 PE=1 SV=1	11	3	3	3	328	37.1	6.84	992862
P80723	Brain acid soluble protein 1 OS=Homo sapiens OX=9606 GN=BASP1 PE=1 SV=2	23	2	2	2	227	22.7	4.63
A0A0G2JJZ9	Spliceosome RNA helicase DDX39B (Fragment) OS=Homo sapiens OX=9606 GN=DDX39B PE=1 SV=1	12	4	4	1	328	38.2	7.2	783074
B1AHF3	NADH-cytochrome b5 reductase 3 (Fragment) OS=Homo sapiens OX=9606 GN=CYB5R3 PE=1 SV=1	16	2	3	2	147	16.7	9.73	4.13417e+06	5.91151e+06
A0A7I2V3I2	Eukaryotic translation initiation factor 3 subunit E OS=Homo sapiens OX=9606 GN=EIF3E PE=1 SV=1	10	4	4	4	396	46.7	5.54
P05109	Protein S100-A8 OS=Homo sapiens OX=9606 GN=S100A8 PE=1 SV=1	24	2	4	2	93	10.8	7.03		2.71016e+07
V9GZ03	28S ribosomal protein S29, mitochondrial (Fragment) OS=Homo sapiens OX=9606 GN=DAP3 PE=1 SV=1	13	3	3	3	242	27.6	9.51	3.04912e+06
Q9Y3I0	RNA-splicing ligase RtcB homolog OS=Homo sapiens OX=9606 GN=RTCB PE=1 SV=1	6	2	2	2	505	55.2	7.23	1.38514e+06
F8W1S1	Keratin, type II cytoskeletal 74 OS=Homo sapiens OX=9606 GN=KRT74 PE=1 SV=1	4	2	5	1	543	59.4	7.44	1.03472e+06	7.72973e+06
P22532	Small proline-rich protein 2D OS=Homo sapiens OX=9606 GN=SPRR2D PE=2 SV=2	36	2	2	1	72	7.9	8.37		9.27142e+06
H0Y8G5	Heterogeneous nuclear ribonucleoprotein D0 (Fragment) OS=Homo sapiens OX=9606 GN=HNRNPD PE=1 SV=8	9	2	4	1	260	29.6	9.16	1.00382e+06
P05141	ADP/ATP translocase 2 OS=Homo sapiens OX=9606 GN=SLC25A5 PE=1 SV=7	10	3	3	2	298	32.8	9.69	2.82928e+06	610858
O00425	Insulin-like growth factor 2 mRNA-binding protein 3 OS=Homo sapiens OX=9606 GN=IGF2BP3 PE=1 SV=2	7	3	3	1	579	63.7	8.87	1.03478e+06
Q9BYE4	Small proline-rich protein 2G OS=Homo sapiens OX=9606 GN=SPRR2G PE=3 SV=1	49	2	2	1	73	8.2	7.96
P31689	DnaJ homolog subfamily A member 1 OS=Homo sapiens OX=9606 GN=DNAJA1 PE=1 SV=2	9	3	3	3	397	44.8	7.08
Q5D862	Filaggrin-2 OS=Homo sapiens OX=9606 GN=FLG2 PE=1 SV=1	1	2	3	2	2391	247.9	8.31		1.10497e+07
A7UJ17	DnaJ OS=Homo sapiens OX=9606 PE=2 SV=1	10	2	2	2	241	26.9	7.55	3.21125e+06
B4DX78	RNA helicase OS=Homo sapiens OX=9606 PE=2 SV=1	8	4	4	1	470	53.7	5.9	1.16868e+07	5.30437e+06
B5BUB5	Autoantigen La (Fragment) OS=Homo sapiens OX=9606 GN=SSB PE=2 SV=1	10	4	4	4	408	46.8	7.12	2.5866e+06
Q99729	Heterogeneous nuclear ribonucleoprotein A/B OS=Homo sapiens OX=9606 GN=HNRNPAB PE=1 SV=2	7	2	3	1	332	36.2	8.21
A0A024R7X7	Double-stranded RNA-binding protein Staufen homolog 2 OS=Homo sapiens OX=9606 GN=STAU2 PE=4 SV=1	4	2	2	2	570	62.6	9.61	1.29388e+06
F8W6I7	Helix-destabilizing protein OS=Homo sapiens OX=9606 GN=HNRNPA1 PE=1 SV=2	13	4	7	3	307	33.1	9.13	2.39905e+06	1.18766e+06
Q9NWX4	cDNA FLJ20549 fis, clone KAT11561 OS=Homo sapiens OX=9606 PE=2 SV=1	10	2	2	2	293	32.9	6.8	1.10406e+06	1.14861e+07
P38606	V-type proton ATPase catalytic subunit A OS=Homo sapiens OX=9606 GN=ATP6V1A PE=1 SV=2	5	3	5	3	617	68.3	5.52	2.72466e+06	993407
B4DDI8	cDNA FLJ53704, moderately similar to Nascent polypeptide-associated complex subunit alpha OS=Homo sapiens OX=9606 PE=2 SV=1	9	1	2	1	169	18.3	3.92	1.99408e+06
Q9BVP2	Guanine nucleotide-binding protein-like 3 OS=Homo sapiens OX=9606 GN=GNL3 PE=1 SV=2	5	3	4	3	549	62	9.16	3.01746e+06	7.45307e+06
A0A7I2V3U2	Nucleophosmin OS=Homo sapiens OX=9606 GN=NPM1 PE=1 SV=1	11	2	4	2	195	21.6	4.7	40558468	1.79162e+07
B4DY59	cDNA FLJ56267, highly similar to Transducin beta-like 2 protein OS=Homo sapiens OX=9606 PE=2 SV=1	8	2	2	2	318	35.4	8.95
A0A087WVQ6	Clathrin heavy chain OS=Homo sapiens OX=9606 GN=CLTC PE=1 SV=1	2	4	4	4	1679	191.9	5.69	1.36526e+06
J3QQM1	26S proteasome regulatory subunit 8 (Fragment) OS=Homo sapiens OX=9606 GN=PSMC5 PE=1 SV=1	11	3	3	2	263	29.3	6.18
Q9P1U1	Actin-related protein 3B OS=Homo sapiens OX=9606 GN=ACTR3B PE=2 SV=1	8	3	4	1	418	47.6	5.88
Q9UBS4	DnaJ homolog subfamily B member 11 OS=Homo sapiens OX=9606 GN=DNAJB11 PE=1 SV=1	8	2	3	2	358	40.5	6.18	2531266
P53597	Succinate--CoA ligase [ADP/GDP-forming] subunit alpha, mitochondrial OS=Homo sapiens OX=9606 GN=SUCLG1 PE=1 SV=4	5	1	1	1	346	36.2	8.79	1.00538e+06
P82933	28S ribosomal protein S9, mitochondrial OS=Homo sapiens OX=9606 GN=MRPS9 PE=1 SV=2	7	2	2	2	396	45.8	9.51	2.99325e+06	961197
H0YHA7	60S ribosomal protein L18 (Fragment) OS=Homo sapiens OX=9606 GN=RPL18 PE=1 SV=1	21	3	4	3	167	19	11.78	714313	2.76965e+06
K7ER00	Phenylalanine--tRNA ligase OS=Homo sapiens OX=9606 GN=FARSA PE=1 SV=1	6	3	3	3	548	62.4	7.84	2.03125e+06
Q6N096	Uncharacterized protein DKFZp686I15196 OS=Homo sapiens OX=9606 GN=DKFZp686I15196 PE=2 SV=1	5	2	2	1	466	50.9	8.06		5.43977e+06
P62241	40S ribosomal protein S8 OS=Homo sapiens OX=9606 GN=RPS8 PE=1 SV=2	16	3	3	3	208	24.2	10.32	1.58508e+06	1.59704e+07
P08758	Annexin A5 OS=Homo sapiens OX=9606 GN=ANXA5 PE=1 SV=2	10	3	4	3	320	35.9	5.05	2.29693e+06	7.25661e+06
I3L4J1	Vesicle-fusing ATPase (Fragment) OS=Homo sapiens OX=9606 PE=1 SV=3	6	3	3	3	428	48	7.53	940517	731305
A0A087X1I3	Flavoprotein subunit of complex II OS=Homo sapiens OX=9606 GN=SDHA PE=1 SV=1	5	2	2	2	519	56.6	7.5
Q5VUJ6	Leucine-rich repeat and calponin homology domain-containing protein 2 OS=Homo sapiens OX=9606 GN=LRCH2 PE=1 SV=2	3	3	3	2	765	84.5	6.55	377975	838522
H3BMM9	RNA-binding protein with serine-rich domain 1 (Fragment) OS=Homo sapiens OX=9606 GN=RNPS1 PE=1 SV=1	5	1	1	1	284	31.7	11.62
P54619	5'-AMP-activated protein kinase subunit gamma-1 OS=Homo sapiens OX=9606 GN=PRKAG1 PE=1 SV=1	6	2	2	2	331	37.6	6.92	631313	2.38026e+06
P50148	Guanine nucleotide-binding protein G(q) subunit alpha OS=Homo sapiens OX=9606 GN=GNAQ PE=1 SV=4	9	3	4	3	359	42.1	5.68	2.28979e+06
A0A7P0TAE1	Endoplasmin OS=Homo sapiens OX=9606 GN=HSP90B1 PE=1 SV=1	3	2	3	1	789	90.7	5.24	716432
A0A076L8Z0	Survival motor neuron protein isoform 6B (Fragment) OS=Homo sapiens OX=9606 GN=SMN2 PE=2 SV=1	10	2	2	2	211	22.8	4.73	4335224
F8WE88	Unconventional myosin-Va OS=Homo sapiens OX=9606 GN=MYO5A PE=1 SV=2	1	2	2	2	1855	215.2	8.51
A0A2R8Y6A3	Tropomyosin beta chain (Fragment) OS=Homo sapiens OX=9606 GN=TPM2 PE=1 SV=1	14	2	2	1	133	14.9	4.7	1.21112e+06	5.21381e+06
A0A7I2V2U6	Methenyltetrahydrofolate cyclohydrolase OS=Homo sapiens OX=9606 GN=MTHFD2 PE=1 SV=1	10	3	4	3	324	35.2	7.94	4.02115e+06	1.10242e+06
B4DY72	cDNA FLJ52360, highly similar to Heat-shock protein 105 kDa OS=Homo sapiens OX=9606 PE=2 SV=1	4	2	2	2	677	77.1	5.1	966958
E9PMI6	Chloride channel, nucleotide sensitive 1A OS=Homo sapiens OX=9606 GN=CLNS1A PE=1 SV=1	8	1	1	1	167	18.2	4.41	1.33932e+06
A0A024R3E4	Yes-associated protein 1, 65kDa, isoform CRA_b OS=Homo sapiens OX=9606 GN=YAP1 PE=4 SV=1	4	1	1	1	454	48.7	5.11		2.1481e+06
P62805	Histone H4 OS=Homo sapiens OX=9606 GN=H4C1 PE=1 SV=2	21	2	4	2	103	11.4	11.36	2.07677e+06	6.68977e+06
Q9UMS4	Pre-mRNA-processing factor 19 OS=Homo sapiens OX=9606 GN=PRPF19 PE=1 SV=1	4	2	2	2	504	55.1	6.61	5.25568e+06
Q59HF3	ATPase, H+ transporting, lysosomal 56/58kD, V1 subunit B, isoform 2 variant (Fragment) OS=Homo sapiens OX=9606 PE=2 SV=1	5	1	1	1	319	34.5	5.73
P11172	Uridine 5'-monophosphate synthase OS=Homo sapiens OX=9606 GN=UMPS PE=1 SV=1	6	3	3	3	480	52.2	7.24	2.00382e+06
A0A7I2V4Y9	Dynactin subunit 2 OS=Homo sapiens OX=9606 GN=DCTN2 PE=1 SV=1	6	2	2	2	378	41.6	5.91	1.57485e+06
Q8TB01	Similar to cytoskeleton-associated protein 4 (Fragment) OS=Homo sapiens OX=9606 PE=2 SV=1	4	2	2	2	560	62	5.68	3.12069e+06
P61962	DDB1- and CUL4-associated factor 7 OS=Homo sapiens OX=9606 GN=DCAF7 PE=1 SV=1	8	3	3	3	342	38.9	5.52	3.0683e+06	537943
Q9NZR1	Tropomodulin-2 OS=Homo sapiens OX=9606 GN=TMOD2 PE=1 SV=1	5	2	2	2	351	39.6	5.27	3.63402e+06	1.14463e+06
Q53FS4	Lectin, mannose-binding, 1 variant (Fragment) OS=Homo sapiens OX=9606 PE=2 SV=1	6	2	2	2	510	57.5	6.81
Q63HR1	Uncharacterized protein DKFZp686P17171 OS=Homo sapiens OX=9606 GN=DKFZp686P17171 PE=2 SV=1	4	1	2	1	387	42.4	8.44
F5GYQ1	V-type proton ATPase subunit OS=Homo sapiens OX=9606 GN=ATP6V0D1 PE=1 SV=1	8	3	3	3	392	44.6	5.14	2.10388e+06
Q9NZT1	Calmodulin-like protein 5 OS=Homo sapiens OX=9606 GN=CALML5 PE=1 SV=2	21	2	2	2	146	15.9	4.44	6982233	4.23512e+07
B4DHR1	cDNA FLJ53009, highly similar to Calreticulin OS=Homo sapiens OX=9606 PE=2 SV=1	12	2	2	2	212	24.3	5.11	1.03376e+06
P08865	40S ribosomal protein SA OS=Homo sapiens OX=9606 GN=RPSA PE=1 SV=4	6	2	3	2	295	32.8	4.87	3.57605e+07	1.77527e+06
Q8TBR3	Fusion (Involved in t(1216) in malignant liposarcoma) OS=Homo sapiens OX=9606 GN=FUS PE=2 SV=1	3	1	1	1	526	53.4	9.38	1.13846e+06	493913
P05783	Keratin, type I cytoskeletal 18 OS=Homo sapiens OX=9606 GN=KRT18 PE=1 SV=2	5	2	3	2	430	48	5.45	1.8996e+06	3.22169e+06
P21796	Voltage-dependent anion-selective channel protein 1 OS=Homo sapiens OX=9606 GN=VDAC1 PE=1 SV=2	8	2	2	2	283	30.8	8.54
A0A6I8PU89	DnaJ homolog subfamily C member 7 OS=Homo sapiens OX=9606 GN=DNAJC7 PE=1 SV=1	8	3	3	3	347	39.5	7.21	1.71396e+07	603531
Q6MZS5	Uncharacterized protein DKFZp686A13234 (Fragment) OS=Homo sapiens OX=9606 GN=DKFZp686A13234 PE=2 SV=1	3	2	2	2	613	68.3	8.91	1.8602e+06	1.0234e+06
Q8IWE4	DCN1-like protein 3 OS=Homo sapiens OX=9606 GN=DCUN1D3 PE=1 SV=1	11	2	2	2	304	34.3	5.12	1.38595e+06
A8MUD9	60S ribosomal protein L7 OS=Homo sapiens OX=9606 GN=RPL7 PE=1 SV=1	14	3	3	3	208	24.4	10.67	2.34934e+06
B4DDI0	cDNA FLJ55951, highly similar to Homo sapiens nexilin (F actin binding protein) (NEXN), mRNA OS=Homo sapiens OX=9606 PE=2 SV=1	6	2	2	2	388	46.1	4.92		3.49933e+06
A0A087WXZ1	Cellular tumor antigen p53 OS=Homo sapiens OX=9606 GN=TP53 PE=1 SV=1	15	2	2	2	182	20.7	7.43	3.72794e+07	2.06558e+08
B4DWV9	cDNA FLJ53108, highly similar to Guanine nucleotide-binding protein alpha-13 subunit OS=Homo sapiens OX=9606 PE=2 SV=1	5	2	4	1	352	40.9	7.99	717558
P11177	Pyruvate dehydrogenase E1 component subunit beta, mitochondrial OS=Homo sapiens OX=9606 GN=PDHB PE=1 SV=3	9	3	3	3	359	39.2	6.65	5.88616e+06	1.11052e+07
O14828	Secretory carrier-associated membrane protein 3 OS=Homo sapiens OX=9606 GN=SCAMP3 PE=1 SV=3	5	1	1	1	347	38.3	7.64
B4DXI8	cDNA FLJ51373, highly similar to 26S proteasome non-ATPase regulatory subunit 7 OS=Homo sapiens OX=9606 PE=2 SV=1	9	2	2	2	247	28.3	7.62	29719544	4.29633e+07
Q86X29	Lipolysis-stimulated lipoprotein receptor OS=Homo sapiens OX=9606 GN=LSR PE=1 SV=4	2	1	1	1	649	71.4	7.97
B2RE88	Phosphate carrier protein, mitochondrial OS=Homo sapiens OX=9606 PE=2 SV=1	6	2	2	2	361	39.9	9.36
P06702	Protein S100-A9 OS=Homo sapiens OX=9606 GN=S100A9 PE=1 SV=1	22	4	4	4	114	13.2	6.13		2.92658e+06
Q7Z7K6	Centromere protein V OS=Homo sapiens OX=9606 GN=CENPV PE=1 SV=1	7	1	1	1	275	29.9	9.73
Q9Y2S7	Polymerase delta-interacting protein 2 OS=Homo sapiens OX=9606 GN=POLDIP2 PE=1 SV=1	3	1	2	1	368	42	8.63	738585
B7Z556	Alpha-2-HS-glycoprotein OS=Homo sapiens OX=9606 PE=2 SV=1	5	1	2	1	245	27.3	6.52
A0A0S2Z4B1	Neurofilament light polypeptide isoform 2 (Fragment) OS=Homo sapiens OX=9606 GN=NEFL PE=2 SV=1	7	3	3	3	377	43.1	5.21
P31944	Caspase-14 OS=Homo sapiens OX=9606 GN=CASP14 PE=1 SV=2	5	1	1	1	242	27.7	5.58		2.44985e+06
I3L387	Serine/threonine-protein kinase PLK1 OS=Homo sapiens OX=9606 GN=PLK1 PE=1 SV=1	11	1	2	1	173	18.7	8.92	661051
A8K651	Complement component 1 Q subcomponent-binding protein, mitochondrial OS=Homo sapiens OX=9606 PE=2 SV=1	5	1	2	1	282	31.4	4.84	2.6272e+06
P05089	Arginase-1 OS=Homo sapiens OX=9606 GN=ARG1 PE=1 SV=2	6	2	3	2	322	34.7	7.21	1.10923e+06	7.96032e+06
M0QZK8	Gamma-glutamylcyclotransferase OS=Homo sapiens OX=9606 PE=4 SV=1	20	2	2	2	103	11.6	4.92	340317	904424
B4DRA0	cDNA FLJ58459, highly similar to RNA-binding region-containing protein 2 OS=Homo sapiens OX=9606 PE=2 SV=1	4	2	2	2	502	56.4	10.02	5.24213e+06
Q92665	28S ribosomal protein S31, mitochondrial OS=Homo sapiens OX=9606 GN=MRPS31 PE=1 SV=3	4	1	1	1	395	45.3	9.29
A0A7I2V2U8	Twinfilin-2 OS=Homo sapiens OX=9606 GN=TWF2 PE=1 SV=1	6	1	1	1	296	33.7	6.7
Q96PK6	RNA-binding protein 14 OS=Homo sapiens OX=9606 GN=RBM14 PE=1 SV=2	6	3	3	3	669	69.4	9.67	558973
Q16352	Alpha-internexin OS=Homo sapiens OX=9606 GN=INA PE=1 SV=2	6	3	3	3	499	55.4	5.4	1.08037e+06
Q8TE01	DERP12 (Dermal papilla derived protein 12) OS=Homo sapiens OX=9606 GN=derp12 PE=2 SV=1	6	2	2	2	343	38.2	6.58
Q4VCS5	Angiomotin OS=Homo sapiens OX=9606 GN=AMOT PE=1 SV=1	3	3	3	3	1084	118	7.64	1.29984e+06	2.87497e+06
B3KUJ0	cDNA FLJ39996 fis, clone STOMA2002166, highly similar to Splicing factor 3B subunit 4 OS=Homo sapiens OX=9606 PE=2 SV=1	3	1	1	1	424	44.5	8.24
B7Z6Z4	Myosin light polypeptide 6 OS=Homo sapiens OX=9606 GN=MYL6 PE=1 SV=1	5	1	2	1	238	26.7	5.08
Q96IZ0	PRKC apoptosis WT1 regulator protein OS=Homo sapiens OX=9606 GN=PAWR PE=1 SV=1	5	1	1	1	340	36.5	5.41	3435486	1.95772e+06
H0YBY5	Coiled-coil domain-containing protein 69 (Fragment) OS=Homo sapiens OX=9606 GN=CCDC69 PE=1 SV=1	11	2	2	2	186	22.2	5.54
Q53HK8	Replication factor C 3 isoform 1 variant (Fragment) OS=Homo sapiens OX=9606 PE=2 SV=1	6	2	2	2	356	40.5	8.43	950377
Q16777	Histone H2A type 2-C OS=Homo sapiens OX=9606 GN=H2AC20 PE=1 SV=4	12	2	3	2	129	14	10.9	2937292	1.02089e+07
P55735	Protein SEC13 homolog OS=Homo sapiens OX=9606 GN=SEC13 PE=1 SV=3	5	1	1	1	322	35.5	5.48
E9PC52	Histone-binding protein RBBP7 OS=Homo sapiens OX=9606 GN=RBBP7 PE=1 SV=1	5	2	2	1	416	46.9	5.07
Q9BZ93	Prosomal P27K protein (Fragment) OS=Homo sapiens OX=9606 GN=PSMA6 PE=4 SV=1	22	1	1	1	58	6.2	8.97
Q9Y6G9	Cytoplasmic dynein 1 light intermediate chain 1 OS=Homo sapiens OX=9606 GN=DYNC1LI1 PE=1 SV=3	6	2	2	2	523	56.5	6.42	1.53408e+06
A0A3B3ISG8	Ricin B-type lectin domain-containing protein OS=Homo sapiens OX=9606 PE=1 SV=1	4	2	2	2	567	64.2	9.28	615503	981783
Q701L7	Type II hair keratin 2 OS=Homo sapiens OX=9606 GN=KRTHB2 PE=2 SV=1	4	2	2	2	513	56.6	6.74		1.24747e+06
P12931	Proto-oncogene tyrosine-protein kinase Src OS=Homo sapiens OX=9606 GN=SRC PE=1 SV=3	4	2	2	2	536	59.8	7.42	3.80935e+06	3.06659e+06
Q9Y512	Sorting and assembly machinery component 50 homolog OS=Homo sapiens OX=9606 GN=SAMM50 PE=1 SV=3	6	3	4	3	469	51.9	6.9	2.15503e+06	1.59704e+06
P12236	ADP/ATP translocase 3 OS=Homo sapiens OX=9606 GN=SLC25A6 PE=1 SV=4	6	2	2	1	298	32.8	9.74	1.30754e+06
Q5TZW2	Deoxyribonuclease OS=Homo sapiens OX=9606 PE=2 SV=1	6	1	1	1	302	33.9	5.74
Q6UWP8	Suprabasin OS=Homo sapiens OX=9606 GN=SBSN PE=1 SV=2	12	2	2	2	590	60.5	7.01
A0A286YFJ8	Immunoglobulin heavy constant gamma 4 (Fragment) OS=Homo sapiens OX=9606 GN=IGHG4 PE=1 SV=1	6	2	2	1	396	43.8	6.24		1.19568e+06
P07737	Profilin-1 OS=Homo sapiens OX=9606 GN=PFN1 PE=1 SV=2	10	1	1	1	140	15	8.27
H0Y4K0	Ubiquitin carboxyl-terminal hydrolase isozyme L5 (Fragment) OS=Homo sapiens OX=9606 GN=UCHL5 PE=1 SV=1	14	1	1	1	99	11.7	6.55	396098
A0A6Q8PF80	Prelamin-A/C OS=Homo sapiens OX=9606 GN=LMNA PE=1 SV=1	6	2	3	2	342	38.6	6.49	876608
O00571	ATP-dependent RNA helicase DDX3X OS=Homo sapiens OX=9606 GN=DDX3X PE=1 SV=3	3	2	2	2	662	73.2	7.18	13634745	1.45897e+06
C9J0E4	Cystatin-A OS=Homo sapiens OX=9606 GN=CSTA PE=1 SV=1	19	1	2	1	63	7.1	7.24	820871	8.31739e+06
B4DM74	60S ribosomal protein L18a OS=Homo sapiens OX=9606 PE=2 SV=1	8	1	2	1	154	18.1	10.48	830698
Q15645	Pachytene checkpoint protein 2 homolog OS=Homo sapiens OX=9606 GN=TRIP13 PE=1 SV=2	4	2	2	2	432	48.5	6.09
Q9P035	Very-long-chain (3R)-3-hydroxyacyl-CoA dehydratase 3 OS=Homo sapiens OX=9606 GN=HACD3 PE=1 SV=2	4	1	1	1	362	43.1	8.94	7.74605e+06	1.69059e+06
Q13155	Aminoacyl tRNA synthase complex-interacting multifunctional protein 2 OS=Homo sapiens OX=9606 GN=AIMP2 PE=1 SV=2	4	1	1	1	320	35.3	8.22	1.83042e+06
Q53R94	Uncharacterized protein RTN4 (Fragment) OS=Homo sapiens OX=9606 GN=RTN4 PE=4 SV=1	7	1	1	1	185	19.3	4.13	950629	461628
Q5XKE5	Keratin, type II cytoskeletal 79 OS=Homo sapiens OX=9606 GN=KRT79 PE=1 SV=2	5	3	4	1	535	57.8	7.2	21683134	6.20654e+06
H0Y5C6	Filamin-A (Fragment) OS=Homo sapiens OX=9606 GN=FLNA PE=1 SV=1	6	1	1	1	281	29.8	5.11
A0A7P0TAE9	Calnexin OS=Homo sapiens OX=9606 GN=CANX PE=1 SV=1	3	2	2	2	626	71.3	4.72	1.47137e+06	541370
S4R3N1	10 kDa heat shock protein, mitochondrial OS=Homo sapiens OX=9606 GN=HSPE1-MOB4 PE=1 SV=1	5	1	1	1	261	29.7	6.16
P30041	Peroxiredoxin-6 OS=Homo sapiens OX=9606 GN=PRDX6 PE=1 SV=3	5	1	1	1	224	25	6.38		2.66967e+06
Q9NZ23	Drug-sensitive protein 1 OS=Homo sapiens OX=9606 GN=YA61 PE=2 SV=1	11	1	1	1	136	14.9	7.5	1.65078e+06	2.47884e+06
P04040	Catalase OS=Homo sapiens OX=9606 GN=CAT PE=1 SV=3	3	2	2	2	527	59.7	7.39
M0R303	Mitochondrial import inner membrane translocase subunit TIM50 (Fragment) OS=Homo sapiens OX=9606 GN=TIMM50 PE=1 SV=1	15	1	1	1	117	12.2	9.32
Q53F48	Heterogeneous nuclear ribonucleoprotein H3 isoform a variant (Fragment) OS=Homo sapiens OX=9606 PE=2 SV=1	3	1	2	1	346	36.9	7.34	1.01236e+06
M0R3A4	PIH1 domain-containing protein 1 (Fragment) OS=Homo sapiens OX=9606 GN=PIH1D1 PE=1 SV=1	8	1	1	1	183	20.8	5.29	3.69414e+06	1.52058e+06
A0A087WUV8	Basigin OS=Homo sapiens OX=9606 GN=BSG PE=1 SV=1	14	2	2	2	189	20.5	6.68	1698719
A0A2P1M905	Cleavage and polyadenylation specific factor 6/retinoic acid receptor gamma fusion protein (Fragment) OS=Homo sapiens OX=9606 GN=CPSF6 PE=2 SV=1	15	1	1	1	93	10.1	9.35	643895
P06493	Cyclin-dependent kinase 1 OS=Homo sapiens OX=9606 GN=CDK1 PE=1 SV=3	7	2	2	1	297	34.1	8.4
E7EN95	Filamin-B OS=Homo sapiens OX=9606 GN=FLNB PE=1 SV=1	1	1	1	1	2409	256.1	5.73		997104
Q9Y617	Phosphoserine aminotransferase OS=Homo sapiens OX=9606 GN=PSAT1 PE=1 SV=2	6	2	2	2	370	40.4	7.66
Q16629	Serine/arginine-rich splicing factor 7 OS=Homo sapiens OX=9606 GN=SRSF7 PE=1 SV=1	5	1	2	1	238	27.4	11.82
B5BU52	Tyrosine-protein kinase OS=Homo sapiens OX=9606 GN=CSK PE=2 SV=1	2	1	1	1	450	50.6	7.06
D7RXV9	DING protein p38 OS=Homo sapiens OX=9606 PE=3 SV=1	3	1	2	1	364	36.9	8.12		1.4285e+06
A8KAH7	cDNA FLJ75444, highly similar to Homo sapiens protein kinase, cAMP-dependent, regulatory, type II, alpha (PRKAR2A), mRNA OS=Homo sapiens OX=9606 PE=2 SV=1	5	1	1	1	404	45.5	5.07
P34897	Serine hydroxymethyltransferase, mitochondrial OS=Homo sapiens OX=9606 GN=SHMT2 PE=1 SV=3	5	2	2	2	504	56	8.53		1.26327e+06
Q01081	Splicing factor U2AF 35 kDa subunit OS=Homo sapiens OX=9606 GN=U2AF1 PE=1 SV=3	9	2	2	2	240	27.9	8.81
B2R7B5	cDNA, FLJ93365, highly similar to Homo sapiens KH domain containing, RNA binding, signal transduction associated 1 (KHDRBS1), mRNA OS=Homo sapiens OX=9606 PE=2 SV=1	4	2	4	2	443	48.2	8.66	6.86436e+06
E9PIQ7	HCLS1-associated protein X-1 OS=Homo sapiens OX=9606 GN=HAX1 PE=1 SV=1	17	1	1	1	151	17.2	5.41	570937
Q96ME7	Zinc finger protein 512 OS=Homo sapiens OX=9606 GN=ZNF512 PE=1 SV=2	2	1	1	1	567	64.6	9.76
A0A0A0MT01	Actin-depolymerizing factor OS=Homo sapiens OX=9606 GN=GSN PE=1 SV=1	2	1	1	1	767	84.7	5.83		860478
O75477	Erlin-1 OS=Homo sapiens OX=9606 GN=ERLIN1 PE=1 SV=2	3	1	1	1	348	39.1	7.87	1592730
Q14BN3	PKP1 protein OS=Homo sapiens OX=9606 GN=PKP1 PE=2 SV=1	3	1	1	1	334	36.8	8.56		1.67263e+06
Q96H79	Zinc finger CCCH-type antiviral protein 1-like OS=Homo sapiens OX=9606 GN=ZC3HAV1L PE=1 SV=2	4	1	1	1	300	32.9	8.13	574272
Q53FB6	Mitochondrial aldehyde dehydrogenase 2 variant (Fragment) OS=Homo sapiens OX=9606 PE=2 SV=1	3	2	2	1	517	56.3	7.05	915761
Q96GA3	Protein LTV1 homolog OS=Homo sapiens OX=9606 GN=LTV1 PE=1 SV=1	3	1	1	1	475	54.8	4.91	1.72664e+06
Q9BRW0	CD58 protein OS=Homo sapiens OX=9606 GN=CD58 PE=2 SV=1	4	1	2	1	240	27	6.09	4.09421e+06
Q0QEL2	Citrate synthase (Fragment) OS=Homo sapiens OX=9606 GN=CS PE=2 SV=1	5	1	1	1	224	24.9	6.86
A0A7D5Q2L7	NAD(P) dependent steroid dehydrogenase-like protein transcript variant OS=Homo sapiens OX=9606 PE=3 SV=1	3	1	1	1	373	41.9	8.06
E9PBS1	AIR carboxylase (Fragment) OS=Homo sapiens OX=9606 GN=PAICS PE=1 SV=1	3	1	1	1	413	45.6	6.68		1.77637e+06
A8K4T9	cDNA FLJ77421, highly similar to Homo sapiens autoantigen p542 mRNA OS=Homo sapiens OX=9606 PE=2 SV=1	6	2	2	2	291	30.4	9.47	991636
C9JUL4	DnaJ homolog subfamily B member 4 (Fragment) OS=Homo sapiens OX=9606 GN=DNAJB4 PE=1 SV=1	7	1	1	1	172	19.2	5.48	1.15256e+06
Q96P63	Serpin B12 OS=Homo sapiens OX=9606 GN=SERPINB12 PE=1 SV=1	4	2	2	2	405	46.2	5.53	2.06633e+06	9.04629e+06
Q59EK7	CS0DF038YO05 variant (Fragment) OS=Homo sapiens OX=9606 PE=3 SV=1	4	1	1	1	326	37.2	10.96
Q59GK9	60S ribosomal protein L21 (Fragment) OS=Homo sapiens OX=9606 PE=2 SV=1	9	1	1	1	163	18.9	10.54	868578
B4DEX8	S-adenosylmethionine synthase OS=Homo sapiens OX=9606 GN=MAT2A PE=2 SV=1	4	1	1	1	362	39.7	6.04	1.74809e+06	1.39888e+06
Q01105	Protein SET OS=Homo sapiens OX=9606 GN=SET PE=1 SV=3	4	1	1	1	290	33.5	4.32		2.14584e+06
P26196	Probable ATP-dependent RNA helicase DDX6 OS=Homo sapiens OX=9606 GN=DDX6 PE=1 SV=2	4	2	2	2	483	54.4	8.66	494249
A0A024R326	60S ribosomal protein L29 OS=Homo sapiens OX=9606 GN=RPL29 PE=1 SV=1	10	1	2	1	157	17.5	11.66	12902848	3.96007e+07
Q9UP60	SNC73 protein OS=Homo sapiens OX=9606 GN=SNC73 PE=2 SV=1	5	2	2	2	384	40.9	6.15
Q5TC63	Growth hormone-regulated TBC protein 1 OS=Homo sapiens OX=9606 GN=GRTP1 PE=1 SV=4	5	2	2	2	336	38.5	8.78	2.77719e+06
P61964	WD repeat-containing protein 5 OS=Homo sapiens OX=9606 GN=WDR5 PE=1 SV=1	3	1	1	1	334	36.6	8.27
Q9BYD6	39S ribosomal protein L1, mitochondrial OS=Homo sapiens OX=9606 GN=MRPL1 PE=1 SV=2	4	1	1	1	325	36.9	8.78	848886
Q9H223	EH domain-containing protein 4 OS=Homo sapiens OX=9606 GN=EHD4 PE=1 SV=1	3	1	1	1	541	61.1	6.76	959768
Q9NSD9	Phenylalanine--tRNA ligase beta subunit OS=Homo sapiens OX=9606 GN=FARSB PE=1 SV=3	3	2	2	2	589	66.1	6.84	882184	885137
Q2VIL4	RcDNAJ9 (Fragment) OS=Homo sapiens OX=9606 PE=4 SV=1	9	2	2	2	252	29.2	5.69	851233
P41091	Eukaryotic translation initiation factor 2 subunit 3 OS=Homo sapiens OX=9606 GN=EIF2S3 PE=1 SV=3	2	1	1	1	472	51.1	8.4	3.70184e+06
P23490	Loricrin OS=Homo sapiens OX=9606 GN=LORICRIN PE=1 SV=2	6	2	2	2	312	25.7	8.09		5.36378e+06
E9PLX7	60S ribosomal protein L27a OS=Homo sapiens OX=9606 GN=RPL27A PE=1 SV=1	10	1	3	1	113	12.5	11.44		1.98478e+06
Q9BR76	Coronin-1B OS=Homo sapiens OX=9606 GN=CORO1B PE=1 SV=1	2	1	1	1	489	54.2	5.88
Q96FQ6	Protein S100-A16 OS=Homo sapiens OX=9606 GN=S100A16 PE=1 SV=1	12	1	1	1	103	11.8	6.79		1.31714e+06
Q9GZZ8	Extracellular glycoprotein lacritin OS=Homo sapiens OX=9606 GN=LACRT PE=1 SV=1	8	1	1	1	138	14.2	5.5		3.4478e+06
A0A1W6S962	GTF2I-BRAF fusion protein OS=Homo sapiens OX=9606 GN=GTF2I PE=2 SV=1	1	1	1	1	955	107.6	7.94	804089
A8K5C5	MAGUK p55 subfamily member 5 OS=Homo sapiens OX=9606 PE=2 SV=1	2	1	1	1	675	77.3	6.07
Q96QA5	Gasdermin-A OS=Homo sapiens OX=9606 GN=GSDMA PE=1 SV=4	2	1	1	1	445	49.3	5.29
F6UDC6	Double-stranded RNA-binding protein Staufen homolog 1 (Fragment) OS=Homo sapiens OX=9606 GN=STAU1 PE=1 SV=1	8	1	1	1	129	14.7	9.55
Q86UY0	TXNDC5 protein OS=Homo sapiens OX=9606 GN=TXNDC5 PE=1 SV=1	3	1	1	1	360	40.3	5.83	1.47621e+06
P17980	26S proteasome regulatory subunit 6A OS=Homo sapiens OX=9606 GN=PSMC3 PE=1 SV=3	2	1	1	1	439	49.2	5.24	1.32764e+06
Q92522	Histone H1.10 OS=Homo sapiens OX=9606 GN=H1-10 PE=1 SV=1	5	1	2	1	213	22.5	10.76	4300547
Q8WVV4	Protein POF1B OS=Homo sapiens OX=9606 GN=POF1B PE=1 SV=3	2	1	1	1	589	68	6.32		2.0171e+06
Q05DH1	Proteasome subunit alpha type (Fragment) OS=Homo sapiens OX=9606 GN=PSMA7 PE=2 SV=1	5	1	1	1	238	26.7	8.87
Q59GH5	COP9 signalosome subunit 5 variant (Fragment) OS=Homo sapiens OX=9606 PE=2 SV=1	4	1	1	1	276	31.2	6.64
Q9NR50	Translation initiation factor eIF-2B subunit gamma OS=Homo sapiens OX=9606 GN=EIF2B3 PE=1 SV=1	5	1	1	1	452	50.2	6.47
Q14165	Malectin OS=Homo sapiens OX=9606 GN=MLEC PE=1 SV=1	4	1	1	1	292	32.2	5.41
C9JF17	Apolipoprotein D (Fragment) OS=Homo sapiens OX=9606 GN=APOD PE=1 SV=1	5	1	1	1	215	24.1	5.6
O00217	NADH dehydrogenase [ubiquinone] iron-sulfur protein 8, mitochondrial OS=Homo sapiens OX=9606 GN=NDUFS8 PE=1 SV=1	5	1	1	1	210	23.7	6.34	2.38136e+06	575246
Q9UQV0	Glutamate dehydrogenase (NAD(P)+) (Fragment) OS=Homo sapiens OX=9606 GN=GLUD1 PE=4 SV=1	26	1	1	1	39	4.4	9.32	1.46613e+06
A0A669KB89	Protein scribble homolog OS=Homo sapiens OX=9606 GN=SCRIB PE=1 SV=1	1	1	1	1	1658	177.7	5.14	924312
Q01469	Fatty acid-binding protein 5 OS=Homo sapiens OX=9606 GN=FABP5 PE=1 SV=3	7	1	1	1	135	15.2	7.01		5.26287e+06
A0A1W2PQU7	Glial fibrillary acidic protein (Fragment) OS=Homo sapiens OX=9606 GN=GFAP PE=1 SV=1	31	2	2	2	29	3.4	4.73	103848320	1.46004e+07
Q96C36	Pyrroline-5-carboxylate reductase 2 OS=Homo sapiens OX=9606 GN=PYCR2 PE=1 SV=1	5	1	1	1	320	33.6	7.77	762084
P56545	C-terminal-binding protein 2 OS=Homo sapiens OX=9606 GN=CTBP2 PE=1 SV=1	2	1	1	1	445	48.9	6.95	38678872	2.71939e+06
A0A161I202	Lactotransferrin OS=Homo sapiens OX=9606 GN=LTF PE=2 SV=1	1	1	1	1	711	78.3	8.18		1.12845e+06
A0A7I2V4B5	Mannose-1-phosphate guanyltransferase beta OS=Homo sapiens OX=9606 GN=GMPPB PE=1 SV=1	5	1	1	1	255	28	7.46	747282
P59665	Neutrophil defensin 1 OS=Homo sapiens OX=9606 GN=DEFA1 PE=1 SV=1	10	1	1	1	94	10.2	6.99		3.04311e+06
B7Z4K4	Putative tRNA (cytidine(32)/guanosine(34)-2'-O)-methyltransferase OS=Homo sapiens OX=9606 GN=FTSJ1 PE=1 SV=1	6	1	1	1	192	21.2	5.2	2468234
Q92734	Protein TFG OS=Homo sapiens OX=9606 GN=TFG PE=1 SV=2	3	1	1	1	400	43.4	5.1	866779
B3KY04	cDNA FLJ46506 fis, clone THYMU3030752, highly similar to BTB/POZ domain-containing protein KCTD12 OS=Homo sapiens OX=9606 PE=2 SV=1	3	1	1	1	325	35.7	5.64	626560	935865
A8K7T4	cDNA FLJ75774, highly similar to Homo sapiens lectin, mannose-binding 2 (LMAN2), mRNA OS=Homo sapiens OX=9606 PE=2 SV=1	3	1	1	1	356	40.2	6.95	1227308
Q6P4A7	Sideroflexin-4 OS=Homo sapiens OX=9606 GN=SFXN4 PE=1 SV=1	4	1	1	1	337	38	9.19	774103
A0A3S8NFS6	ATIII-T1 OS=Homo sapiens OX=9606 PE=3 SV=1	2	1	2	1	414	47.1	6.04	2.51718e+06	2.8723e+06
B2R7T8	F-actin-capping protein subunit beta OS=Homo sapiens OX=9606 PE=2 SV=1	4	1	1	1	272	30.6	6
B4DGW1	cDNA FLJ53987, highly similar to Serine/threonine-protein kinase VRK3 OS=Homo sapiens OX=9606 PE=2 SV=1	5	1	1	1	243	27.5	7.03
B7ZKK7	eIF2AK2 protein OS=Homo sapiens OX=9606 GN=EIF2AK2 PE=2 SV=1	2	1	1	1	546	61.5	8.29
A0A2R8Y738	Ribosomal protein L15 (Fragment) OS=Homo sapiens OX=9606 GN=RPL15 PE=1 SV=1	10	1	1	1	138	16.3	10.87
Q2TAY7	WD40 repeat-containing protein SMU1 OS=Homo sapiens OX=9606 GN=SMU1 PE=1 SV=2	3	1	1	1	513	57.5	7.18
B2RA56	Nicalin OS=Homo sapiens OX=9606 PE=2 SV=1	3	1	1	1	552	61.7	7.49	440944
A0A384NQ31	Epididymis secretory sperm binding protein OS=Homo sapiens OX=9606 PE=1 SV=1	2	1	1	1	512	57.5	6.06	1.36957e+06
F5GZQ3	Trifunctional enzyme subunit beta, mitochondrial OS=Homo sapiens OX=9606 GN=HADHB PE=1 SV=1	2	1	2	1	459	49.6	9.42
A0A024RBG9	Resistance to inhibitors of cholinesterase 8 homolog B (C. elegans), isoform CRA_a OS=Homo sapiens OX=9606 GN=RIC8B PE=3 SV=1	3	1	1	1	536	60.8	5.88
A8MX94	GST class-pi OS=Homo sapiens OX=9606 GN=GSTP1 PE=1 SV=1	6	1	1	1	174	19.5	5.97		664839
Q5W0B1	ORC ubiquitin ligase 1 OS=Homo sapiens OX=9606 GN=OBI1 PE=1 SV=1	1	1	1	1	726	81.1	5.72
P12532	Creatine kinase U-type, mitochondrial OS=Homo sapiens OX=9606 GN=CKMT1A PE=1 SV=1	2	1	1	1	417	47	8.34
A0A7I2V649	Polyadenylate-binding protein 1 OS=Homo sapiens OX=9606 GN=PABPC1 PE=1 SV=1	2	1	1	1	590	65.1	9.36	2.06633e+06	7.43935e+06
P11279	Lysosome-associated membrane glycoprotein 1 OS=Homo sapiens OX=9606 GN=LAMP1 PE=1 SV=3	2	1	1	1	417	44.9	8.75	406380	2.34768e+06
K7EKQ2	Hsp90 co-chaperone Cdc37 (Fragment) OS=Homo sapiens OX=9606 GN=CDC37 PE=1 SV=1	3	1	1	1	353	41.6	6.64
Q9NR30	Nucleolar RNA helicase 2 OS=Homo sapiens OX=9606 GN=DDX21 PE=1 SV=5	1	1	1	1	783	87.3	9.28
A0A1U9X8X5	Corneodesmosin OS=Homo sapiens OX=9606 PE=4 SV=1	3	1	1	1	528	51.5	8.35
A0A1B0GVS3	Alpha-centractin OS=Homo sapiens OX=9606 GN=ACTR1A PE=1 SV=1	5	1	2	1	221	24.9	6.21	1.45404e+06	2.45263e+06
E9PQB7	Cofilin, non-muscle isoform (Fragment) OS=Homo sapiens OX=9606 GN=CFL1 PE=1 SV=1	9	1	1	1	122	13.9	8.72		1.34425e+06
Q9P258	Protein RCC2 OS=Homo sapiens OX=9606 GN=RCC2 PE=1 SV=2	3	1	1	1	522	56	8.78
V9GZ56	U6 snRNA-associated Sm-like protein LSm4 (Fragment) OS=Homo sapiens OX=9606 GN=LSM4 PE=1 SV=1	3	1	1	1	238	25.7	10.15		1.34056e+07
Q5QNW6	Histone H2B type 2-F OS=Homo sapiens OX=9606 GN=H2BC18 PE=1 SV=3	7	1	2	1	126	13.9	10.32	678358	895623
B2R8G6	Peptidylprolyl isomerase OS=Homo sapiens OX=9606 PE=2 SV=1	3	1	1	1	356	38.5	7.69
P32322	Pyrroline-5-carboxylate reductase 1, mitochondrial OS=Homo sapiens OX=9606 GN=PYCR1 PE=1 SV=2	3	1	1	1	319	33.3	7.61
B3KX15	cDNA FLJ44468 fis, clone UTERU2026025, moderately similar to SPLICING FACTOR, ARGININE/SERINE-RICH 2 OS=Homo sapiens OX=9606 PE=2 SV=1	7	1	2	1	122	13.8	10.45	1.51128e+06	1.74184e+06
Q96DI7	U5 small nuclear ribonucleoprotein 40 kDa protein OS=Homo sapiens OX=9606 GN=SNRNP40 PE=1 SV=1	3	1	1	1	357	39.3	8.1	13786339
B4DSN5	Tyrosine-protein phosphatase non-receptor type OS=Homo sapiens OX=9606 GN=PTPN1 PE=1 SV=1	2	1	1	1	362	41.2	5.97
P10599	Thioredoxin OS=Homo sapiens OX=9606 GN=TXN PE=1 SV=3	9	1	1	1	105	11.7	4.92
B3KXJ2	cDNA FLJ45536 fis, clone BRTHA2031917, highly similar to Ciliary neurotrophic factor receptor alpha OS=Homo sapiens OX=9606 PE=2 SV=1	4	1	1	1	221	24.1	5.97
Q14257	Reticulocalbin-2 OS=Homo sapiens OX=9606 GN=RCN2 PE=1 SV=1	4	1	1	1	317	36.9	4.4
Q9BV37	PWP1 homolog (S. cerevisiae) OS=Homo sapiens OX=9606 GN=PWP1 PE=2 SV=1	2	1	1	1	501	55.8	4.79	1.51783e+06
Q8N684	Cleavage and polyadenylation specificity factor subunit 7 OS=Homo sapiens OX=9606 GN=CPSF7 PE=1 SV=1	2	1	1	1	471	52	8	1.24305e+06
P78328	HP47 protein (Fragment) OS=Homo sapiens OX=9606 PE=2 SV=1	15	1	1	1	78	8.7	7.05		546870
B4DL07	cDNA FLJ53353, highly similar to ATP-binding cassette sub-family D member 3 OS=Homo sapiens OX=9606 PE=2 SV=1	1	1	1	1	683	78.4	9.11	1.64731e+06
O95801	Tetratricopeptide repeat protein 4 OS=Homo sapiens OX=9606 GN=TTC4 PE=1 SV=3	3	1	1	1	387	44.7	5.6	395002
A0A7I2YQG2	Ribosomal protein L19 OS=Homo sapiens OX=9606 GN=RPL19 PE=1 SV=1	4	1	1	1	216	25.7	11.27
A0A7I2YQF8	Eukaryotic translation initiation factor 3 subunit I OS=Homo sapiens OX=9606 GN=EIF3I PE=1 SV=1	3	1	1	1	362	40.5	5.64
A0A3B3IS54	Aspartate--tRNA ligase, mitochondrial OS=Homo sapiens OX=9606 GN=DARS2 PE=1 SV=1	2	1	1	1	484	55.1	8.82	1.33204e+06	1.219e+06
A0A087WT48	DnaJ homolog subfamily A member 2 (Fragment) OS=Homo sapiens OX=9606 GN=DNAJA2 PE=1 SV=1	10	1	1	1	134	14.7	9.28
B4DXA6	Aurora kinase OS=Homo sapiens OX=9606 GN=AURKC PE=1 SV=1	7	1	1	1	113	13.5	9.55	746029
Q96SB3	Neurabin-2 OS=Homo sapiens OX=9606 GN=PPP1R9B PE=1 SV=3	2	1	1	1	817	89.3	4.97
H0YFG2	Peptidyl-prolyl cis-trans isomerase FKBP4 (Fragment) OS=Homo sapiens OX=9606 GN=FKBP4 PE=1 SV=1	11	1	1	1	84	9.6	9.72	1.32004e+06	973774
P54577	Tyrosine--tRNA ligase, cytoplasmic OS=Homo sapiens OX=9606 GN=YARS1 PE=1 SV=4	2	1	1	1	528	59.1	7.05	750976	1.96945e+06
A0A024R137	SWI/SNF related, matrix associated, actin dependent regulator of chromatin, subfamily d, member 1, isoform CRA_c OS=Homo sapiens OX=9606 GN=SMARCD1 PE=3 SV=1	2	1	1	1	598	66	9.82	4.94032e+06	3.63905e+07
Q7L2H7	Eukaryotic translation initiation factor 3 subunit M OS=Homo sapiens OX=9606 GN=EIF3M PE=1 SV=1	2	1	1	1	374	42.5	5.63
Q53EV2	DNA polymerase (Fragment) OS=Homo sapiens OX=9606 PE=2 SV=1	3	1	1	1	335	38.1	8.95	1.32008e+06
B4DTV0	cDNA FLJ57801, highly similar to Homo sapiens AHNAK nucleoprotein (desmoyokin) (AHNAK), transcript variant 1, mRNA (Fragment) OS=Homo sapiens OX=9606 PE=2 SV=1	2	1	1	1	1079	114.1	6.43		822386
P61201	COP9 signalosome complex subunit 2 OS=Homo sapiens OX=9606 GN=COPS2 PE=1 SV=1	3	1	1	1	443	51.6	5.53
D6RER5	Septin OS=Homo sapiens OX=9606 GN=SEPTIN11 PE=1 SV=1	3	1	1	1	432	49.8	6.68	767240	3.95825e+06
Q7L5D6	Golgi to ER traffic protein 4 homolog OS=Homo sapiens OX=9606 GN=GET4 PE=1 SV=1	5	1	1	1	327	36.5	5.41
B8ZZA2	Hyccin OS=Homo sapiens OX=9606 GN=FAM126A PE=1 SV=1	8	1	1	1	114	13	4.67	974701
Q8NF37	Lysophosphatidylcholine acyltransferase 1 OS=Homo sapiens OX=9606 GN=LPCAT1 PE=1 SV=2	1	1	1	1	534	59.1	6.02	518202
P22528	Cornifin-B OS=Homo sapiens OX=9606 GN=SPRR1B PE=1 SV=2	9	1	1	1	89	9.9	8.48		1.13996e+07
B3KMI9	cDNA FLJ11140 fis, clone PLACE1006488, highly similar to Signal recognition particle 68 kDa protein OS=Homo sapiens OX=9606 PE=2 SV=1	2	1	1	1	369	41.3	8.76	798434
G3V1D7	Reticulon 4 receptor-like 2, isoform CRA_a OS=Homo sapiens OX=9606 GN=RTN4RL2 PE=1 SV=1	6	1	2	1	204	23	8.65	620738
B4DI38	Adenylyl cyclase-associated protein 1 OS=Homo sapiens OX=9606 PE=2 SV=1	2	1	1	1	452	49	8.21	1.62031e+06
Q58EX4	PPP2R5E protein (Fragment) OS=Homo sapiens OX=9606 GN=PPP2R5E PE=2 SV=1	3	1	1	1	441	51.5	7.43	4434741
J3KR44	Ubiquitin thioesterase OS=Homo sapiens OX=9606 GN=OTUB1 PE=1 SV=2	3	1	1	1	272	31.4	5
Q9NRG9	Aladin OS=Homo sapiens OX=9606 GN=AAAS PE=1 SV=1	2	1	1	1	546	59.5	7.5	923446
B2RBH6	cDNA, FLJ95513, highly similar to Homo sapiens cyclin fold protein 1 (CFP1), mRNA OS=Homo sapiens OX=9606 PE=2 SV=1	2	1	1	1	341	39.2	7.18	3.56909e+06	890576
A0A7P0T997	Acetyltransferase component of pyruvate dehydrogenase complex OS=Homo sapiens OX=9606 GN=DLAT PE=1 SV=1	1	1	1	1	636	67.8	7.84	2.40845e+06
K7EMH1	60S ribosomal protein L22 (Fragment) OS=Homo sapiens OX=9606 GN=RPL22 PE=1 SV=1	15	1	1	1	89	10.4	9.66	5.21758e+06	2.04487e+06
B4E0S6	RNA helicase OS=Homo sapiens OX=9606 PE=2 SV=1	2	1	1	1	784	89.5	7.46	1.51244e+06	702140
B4DYY1	cDNA FLJ51659, highly similar to 4-trimethylaminobutyraldehyde dehydrogenase OS=Homo sapiens OX=9606 PE=2 SV=1	4	1	1	1	321	35	6.02
F8W1G2	Prolyl hydroxylase EGLN3 OS=Homo sapiens OX=9606 GN=EGLN3 PE=1 SV=1	9	1	1	1	145	16.8	7.01
Q92945	Far upstream element-binding protein 2 OS=Homo sapiens OX=9606 GN=KHSRP PE=1 SV=4	2	1	1	1	711	73.1	7.3
E7EM64	COP9 signalosome complex subunit 6 OS=Homo sapiens OX=9606 GN=COPS6 PE=1 SV=1	5	1	1	1	326	36	5.73	1740560
P07205	Phosphoglycerate kinase 2 OS=Homo sapiens OX=9606 GN=PGK2 PE=1 SV=3	4	1	1	1	417	44.8	8.54
A8K6N9	Calcium/calmodulin-dependent protein kinase OS=Homo sapiens OX=9606 PE=2 SV=1	2	1	1	1	518	58.3	7.18
J3KRR1	Protein Njmu-R1 (Fragment) OS=Homo sapiens OX=9606 GN=C17orf75 PE=1 SV=1	4	1	1	1	275	30.6	4.84
C9J3L8	Signal sequence receptor subunit alpha OS=Homo sapiens OX=9606 GN=SSR1 PE=1 SV=1	3	1	2	1	265	29.6	4.3	6963472	1.87777e+06
A0A590UK80	Uncharacterized protein (Fragment) OS=Homo sapiens OX=9606 PE=3 SV=1	1	1	1	1	1090	121	6.84	2175235
J3QLP4	Serine/threonine-protein kinase RIO3 (Fragment) OS=Homo sapiens OX=9606 GN=RIOK3 PE=1 SV=1	9	1	1	1	89	9.6	4.67
Q59FA2	Serine/arginine-rich splicing factor 1 (Fragment) OS=Homo sapiens OX=9606 PE=2 SV=1	4	1	1	1	233	25.6	9.01	3.58728e+06	791720
H0YD03	Rab-3A-interacting protein (Fragment) OS=Homo sapiens OX=9606 GN=RAB3IP PE=1 SV=1	7	1	1	1	189	21.4	6.96	1.94387e+06
P82673	28S ribosomal protein S35, mitochondrial OS=Homo sapiens OX=9606 GN=MRPS35 PE=1 SV=1	2	1	1	1	323	36.8	8.24	3.85697e+06
Q00587	Cdc42 effector protein 1 OS=Homo sapiens OX=9606 GN=CDC42EP1 PE=1 SV=1	2	1	1	1	391	40.3	7.15
O00629	Importin subunit alpha-3 OS=Homo sapiens OX=9606 GN=KPNA4 PE=1 SV=1	2	1	1	1	521	57.9	4.96	495884
Q5T750	Skin-specific protein 32 OS=Homo sapiens OX=9606 GN=XP32 PE=1 SV=1	3	1	2	1	250	26.2	7.97	985283	1.14105e+07
B3KW79	Carboxypeptidase OS=Homo sapiens OX=9606 PE=2 SV=1	2	1	1	1	476	54.1	5.6	827597
Q8NI60	Atypical kinase COQ8A, mitochondrial OS=Homo sapiens OX=9606 GN=COQ8A PE=1 SV=1	1	1	1	1	647	71.9	6.99
P18754	Regulator of chromosome condensation OS=Homo sapiens OX=9606 GN=RCC1 PE=1 SV=1	2	1	1	1	421	44.9	7.52	1.25827e+06
Q9BXW7	Haloacid dehalogenase-like hydrolase domain-containing 5 OS=Homo sapiens OX=9606 GN=HDHD5 PE=1 SV=1	2	1	1	1	423	46.3	8.13	4575510
B3KNK2	cDNA FLJ14770 fis, clone NT2RP3004207, highly similar to Homo sapiens seizure related 6 homolog (mouse)-like 2 (SEZ6L2), transcript variant 1, mRNA OS=Homo sapiens OX=9606 PE=2 SV=1	1	1	1	1	674	73.6	5.08	2.15763e+06
A0A1B0GU92	Peptidase A1 domain-containing protein OS=Homo sapiens OX=9606 PE=1 SV=1	3	1	1	1	557	59.8	6.62
A0A7I2YQK8	Non-POU domain-containing octamer-binding protein OS=Homo sapiens OX=9606 GN=NONO PE=1 SV=1	6	1	1	1	130	14.9	9.55	2.08309e+06	1.6487e+06
P15531	Nucleoside diphosphate kinase A OS=Homo sapiens OX=9606 GN=NME1 PE=1 SV=1	6	1	1	1	152	17.1	6.19	48531956	1.54246e+08
D3YTB1	60S ribosomal protein L32 (Fragment) OS=Homo sapiens OX=9606 GN=RPL32 PE=1 SV=1	10	1	1	1	133	15.6	11.44
Q16850	Lanosterol 14-alpha demethylase OS=Homo sapiens OX=9606 GN=CYP51A1 PE=1 SV=4	2	1	1	1	509	57.2	8.53
K7EIY6	RING-type E3 ubiquitin transferase (Fragment) OS=Homo sapiens OX=9606 GN=RNF126 PE=1 SV=7	3	1	1	1	283	30.8	5	1.53827e+06	288994
Q9UL15	BAG family molecular chaperone regulator 5 OS=Homo sapiens OX=9606 GN=BAG5 PE=1 SV=1	2	1	1	1	447	51.2	6.05	1.14428e+06
P51648	Aldehyde dehydrogenase family 3 member A2 OS=Homo sapiens OX=9606 GN=ALDH3A2 PE=1 SV=1	2	1	1	1	485	54.8	7.88	801908
Q15181	Inorganic pyrophosphatase OS=Homo sapiens OX=9606 GN=PPA1 PE=1 SV=2	3	1	1	1	289	32.6	5.86	753602
Q14215	Nebulin (Fragment) OS=Homo sapiens OX=9606 PE=2 SV=1	0	1	1	1	3007	348.8	9.1
O75534	Cold shock domain-containing protein E1 OS=Homo sapiens OX=9606 GN=CSDE1 PE=1 SV=2	1	1	1	1	798	88.8	6.25
Q6ZMW3	Echinoderm microtubule-associated protein-like 6 OS=Homo sapiens OX=9606 GN=EML6 PE=2 SV=2	0	1	1	1	1958	217.8	7.44
J3QQQ9	KOW domain-containing protein OS=Homo sapiens OX=9606 PE=3 SV=1	7	1	1	1	107	12.7	10.78
E9PPD6	NADH:ubiquinone reductase (H(+)-translocating) (Fragment) OS=Homo sapiens OX=9606 GN=NDUFV1 PE=1 SV=8	19	1	1	1	52	5.7	8.02	1698719
K7EJV9	60S ribosomal protein L23a (Fragment) OS=Homo sapiens OX=9606 GN=RPL23A PE=1 SV=1	5	1	1	1	170	19.4	10.48		815162
Q5QPE5	Sorting nexin-5 (Fragment) OS=Homo sapiens OX=9606 GN=SNX5 PE=1 SV=1	4	1	1	1	269	31	6.47	1.71486e+06
D6RD48	Claudin domain-containing protein 1 (Fragment) OS=Homo sapiens OX=9606 GN=CLDND1 PE=1 SV=1	9	1	1	1	89	10.3	4.88	617261
Q01581	Hydroxymethylglutaryl-CoA synthase, cytoplasmic OS=Homo sapiens OX=9606 GN=HMGCS1 PE=1 SV=2	2	1	1	1	520	57.3	5.41
P15121	Aldo-keto reductase family 1 member B1 OS=Homo sapiens OX=9606 GN=AKR1B1 PE=1 SV=3	2	1	1	1	316	35.8	6.98	1.26351e+06
A4D1M6	Elongation factor 1-beta OS=Homo sapiens OX=9606 GN=LOC392793 PE=3 SV=1	4	1	1	1	225	24.9	4.82
Q71UM5	40S ribosomal protein S27-like OS=Homo sapiens OX=9606 GN=RPS27L PE=1 SV=3	10	1	1	1	84	9.5	9.45
Q9UJ70	N-acetyl-D-glucosamine kinase OS=Homo sapiens OX=9606 GN=NAGK PE=1 SV=4	4	1	1	1	344	37.4	6.24
Q14789	Golgin subfamily B member 1 OS=Homo sapiens OX=9606 GN=GOLGB1 PE=1 SV=2	0	1	1	1	3259	375.8	5	4681231
A6NLN1	Polypyrimidine tract-binding protein 1 OS=Homo sapiens OX=9606 GN=PTBP1 PE=1 SV=4	2	1	1	1	527	56.5	9.38
Q8TDR3	RNA helicase OS=Homo sapiens OX=9606 GN=DDX20 PE=2 SV=1	1	1	1	1	824	92.2	6.95	627212	663471
B3KXL8	cDNA FLJ45688 fis, clone FCBBF3021191, highly similar to Protein phosphatase 2C isoform gamma OS=Homo sapiens OX=9606 PE=2 SV=1	2	1	1	1	529	57.4	4.34	1620628	2.41244e+06
A0A024R3B9	Alpha-crystallin B chain OS=Homo sapiens OX=9606 GN=CRYAB PE=1 SV=1	10	1	1	1	108	12.2	8.46	3.89297e+06	4.83253e+06
A0A7P0T862	Nicotinamide phosphoribosyltransferase OS=Homo sapiens OX=9606 GN=NAMPT PE=1 SV=1	2	1	1	1	404	44.9	6.47	545513
Q15828	Cystatin-M OS=Homo sapiens OX=9606 GN=CST6 PE=1 SV=1	7	1	1	1	149	16.5	8.09
B4DWS6	cDNA FLJ61181, highly similar to Homo sapiens hydroxysteroid (17-beta) dehydrogenase 12 (HSD17B12), mRNA OS=Homo sapiens OX=9606 PE=2 SV=1	5	1	1	1	304	33.5	9.39	1.3965e+06
Q9H0S4	Probable ATP-dependent RNA helicase DDX47 OS=Homo sapiens OX=9606 GN=DDX47 PE=1 SV=1	3	1	1	1	455	50.6	9.1	1.94403e+06	1.36874e+06
B7Z7P8	Eukaryotic peptide chain release factor subunit 1 OS=Homo sapiens OX=9606 GN=ETF1 PE=1 SV=1	2	1	1	1	423	47.4	5.57
Q8NE28	Serine/threonine kinase-like domain-containing protein STKLD1 OS=Homo sapiens OX=9606 GN=STKLD1 PE=2 SV=5	1	1	1	1	680	75.6	5.27	539749	1.69645e+06
Q9UBE0	SUMO-activating enzyme subunit 1 OS=Homo sapiens OX=9606 GN=SAE1 PE=1 SV=1	2	1	1	1	346	38.4	5.3
A0A090N8N0	Similar to Importin alpha-2 subunit (Karyopherin alpha-2 subunit) (SRP1-alpha) (RAG cohort protein 1) OS=Homo sapiens OX=9606 GN=LOC340312 PE=3 SV=1	2	1	1	1	366	40.5	5	34031764	2.19552e+07
Q14329	Farnesyl pyrophosphate synthetase like-4 protein (Fragment) OS=Homo sapiens OX=9606 PE=3 SV=1	3	1	1	1	348	39.6	4.98		1.34245e+06
R9WQY1	Synaptic functional regulator FMR1 OS=Homo sapiens OX=9606 GN=FMR1 PE=2 SV=1	1	1	1	1	566	63.9	8.4	2673405	1.12687e+06
Q8N475	Follistatin-related protein 5 OS=Homo sapiens OX=9606 GN=FSTL5 PE=2 SV=2	1	1	1	1	847	95.7	5.95	367068
H0Y9J5	Sideroflexin-1 (Fragment) OS=Homo sapiens OX=9606 GN=SFXN1 PE=1 SV=1	64	1	1	1	22	2.6	8.75
P08133	Annexin A6 OS=Homo sapiens OX=9606 GN=ANXA6 PE=1 SV=3	1	1	1	1	673	75.8	5.6
G3V111	Serine/threonine-protein phosphatase OS=Homo sapiens OX=9606 GN=PPP3CC PE=1 SV=1	4	1	1	1	326	37.4	6.52
